# Supplementary material for: Analysis of the p53/CEP-1 regulated non-coding transcriptome in C. elegans by an NSR-seq strategy
Source: Protein Cell. 2014 May 21;5(10):770–82. doi: 10.1007/s13238-014-0071-y (PMC4180458; doi:10.1007/s13238-014-0071-y)
Supplement: Supplementary file 1 — Supplementary Table 1. The rRNA transcripts used to filter the NSR primer set. (xls) (XLSX 10 kb) [file 13238_2014_71_MOESM1_ESM.xlsx]

## Sheet: Table S1
Supplementary Tables 1：The rRNA transcripts used to generate NSR primer set.
chro	start	stop	gene_id	strand	length
chrI	15060285	15061137	rRNA|26s_rRNA_fragment_locus:rrn-3.56|F31C3.10	+	853
chrI	15062069	15063823	rRNA|18s_rRNA_locus:rrn-1.1|F31C3.7	+	1755
chrI	15064287	15064440	rRNA|5.8s_rRNA_locus:rrn-2.1|F31C3.11	+	154
chrI	15064824	15068333	rRNA|26s_rRNA_locus:rrn-3.1|F31C3.9	+	3510
chrI	15069266	15071020	rRNA|18s_rRNA_locus:rrn-1.2|F31C3.8	+	1755
chrM	897	1593	rRNA|18S_rRNA_(mitochondrial)|MTCE.7	+	697
chrM	10402	11354	rRNA|23S_rRNA_(mitochondrial)|MTCE.33	+	953
chrV	17115871	17115990	rRNA|5s_rRNA|ZK218.16	-	120
chrV	17117831	17117950	rRNA|5s_rRNA|ZK218.17	-	120
chrV	17118805	17118904	rRNA|5s_rRNA|ZK218.18	-	100
chrV	17119981	17120080	rRNA|5s_rRNA|ZK218.19	+	100
chrV	17120936	17121055	rRNA|5s_rRNA|ZK218.12	+	120
chrV	17121912	17122031	rRNA|5s_rRNA|ZK218.20	+	120
chrV	17122888	17123007	rRNA|5s_rRNA|Y102A5D.5	+	120
chrV	17123864	17123983	rRNA|5s_rRNA|Y102A5D.6	+	120
chrV	17124840	17124959	rRNA|5s_rRNA|Y102A5D.7	+	120
chrV	17125816	17125935	rRNA|5s_rRNA|Y102A5D.8	+	120
chrV	17128372	17128491	rRNA|5s_rRNA|Y102A5D.9	+	120
chrV	17129344	17129463	rRNA|5s_rRNA|Y102A5D.10	+	120
chrV	17130330	17130449	rRNA|5s_rRNA|Y102A5D.11	+	120
chrV	17131306	17131425	rRNA|5s_rRNA|Y102A5D.12	+	120
