# Supplementary material for: Analysis of the p53/CEP-1 regulated non-coding transcriptome in C. elegans by an NSR-seq strategy
Source: Protein Cell. 2014 May 21;5(10):770–82. doi: 10.1007/s13238-014-0071-y (PMC4180458; doi:10.1007/s13238-014-0071-y)
Supplement: Supplementary file 2 — Supplementary Table 2. The antisense and sense NSR primers set. (xls) (XLSX 29 kb) [file 13238_2014_71_MOESM2_ESM.xlsx]

## Sheet: Table S2
Supplementary Table 2. The antisense and sense NSR primers set
antisense NSR primer	sense NSR primer
TCCGATCTCTNGTTTTT	TCCGATCTGANAAAAAC
TCCGATCTCTNCGTTTT	TCCGATCTGANAAAACG
TCCGATCTCTNGCCTTT	TCCGATCTGANAAAGGC
TCCGATCTCTNGGCTTT	TCCGATCTGANAAAGCC
TCCGATCTCTNGCGTTT	TCCGATCTGANAAACGC
TCCGATCTCTNGGGTTT	TCCGATCTGANAAACCC
TCCGATCTCTNGGATTT	TCCGATCTGANAAATCC
TCCGATCTCTNCGTCTT	TCCGATCTGANAAGACG
TCCGATCTCTNGATCTT	TCCGATCTGANAAGATC
TCCGATCTCTNGGCCTT	TCCGATCTGANAAGGCC
TCCGATCTCTNAACCTT	TCCGATCTGANAAGGTT
TCCGATCTCTNCGGCTT	TCCGATCTGANAAGCCG
TCCGATCTCTNGGGCTT	TCCGATCTGANAAGCCC
TCCGATCTCTNAGGCTT	TCCGATCTGANAAGCCT
TCCGATCTCTNATACTT	TCCGATCTGANAAGTAT
TCCGATCTCTNTCACTT	TCCGATCTGANAAGTGA
TCCGATCTCTNATTGTT	TCCGATCTGANAACAAT
TCCGATCTCTNTGTGTT	TCCGATCTGANAACACA
TCCGATCTCTNAGTGTT	TCCGATCTGANAACACT
TCCGATCTCTNTATGTT	TCCGATCTGANAACATA
TCCGATCTCTNCATGTT	TCCGATCTGANAACATG
TCCGATCTCTNCGCGTT	TCCGATCTGANAACGCG
TCCGATCTCTNAGCGTT	TCCGATCTGANAACGCT
TCCGATCTCTNGACGTT	TCCGATCTGANAACGTC
TCCGATCTCTNTCGGTT	TCCGATCTGANAACCGA
TCCGATCTCTNGCGGTT	TCCGATCTGANAACCGC
TCCGATCTCTNTGGGTT	TCCGATCTGANAACCCA
TCCGATCTCTNCGGGTT	TCCGATCTGANAACCCG
TCCGATCTCTNGGGGTT	TCCGATCTGANAACCCC
TCCGATCTCTNCGAGTT	TCCGATCTGANAACTCG
TCCGATCTCTNGGAGTT	TCCGATCTGANAACTCC
TCCGATCTCTNGTTATT	TCCGATCTGANAATAAC
TCCGATCTCTNCGTATT	TCCGATCTGANAATACG
TCCGATCTCTNCATATT	TCCGATCTGANAATATG
TCCGATCTCTNGTCATT	TCCGATCTGANAATGAC
TCCGATCTCTNCCCATT	TCCGATCTGANAATGGG
TCCGATCTCTNAGCATT	TCCGATCTGANAATGCT
TCCGATCTCTNTGGATT	TCCGATCTGANAATCCA
TCCGATCTCTNGGGATT	TCCGATCTGANAATCCC
TCCGATCTCTNCTTTCT	TCCGATCTGANAGAAAG
TCCGATCTCTNGCTTCT	TCCGATCTGANAGAAGC
TCCGATCTCTNCGCTCT	TCCGATCTGANAGAGCG
TCCGATCTCTNGTGTCT	TCCGATCTGANAGACAC
TCCGATCTCTNTCGTCT	TCCGATCTGANAGACGA
TCCGATCTCTNACGTCT	TCCGATCTGANAGACGT
TCCGATCTCTNCCTCCT	TCCGATCTGANAGGAGG
TCCGATCTCTNGGTCCT	TCCGATCTGANAGGACC
TCCGATCTCTNGATCCT	TCCGATCTGANAGGATC
TCCGATCTCTNCCCCCT	TCCGATCTGANAGGGGG
TCCGATCTCTNACCCCT	TCCGATCTGANAGGGGT
TCCGATCTCTNCGCCCT	TCCGATCTGANAGGGCG
TCCGATCTCTNGGCCCT	TCCGATCTGANAGGGCC
TCCGATCTCTNAGCCCT	TCCGATCTGANAGGGCT
TCCGATCTCTNGACCCT	TCCGATCTGANAGGGTC
TCCGATCTCTNGTGCCT	TCCGATCTGANAGGCAC
TCCGATCTCTNGGGCCT	TCCGATCTGANAGGCCC
TCCGATCTCTNATTGCT	TCCGATCTGANAGCAAT
TCCGATCTCTNCGTGCT	TCCGATCTGANAGCACG
TCCGATCTCTNAGTGCT	TCCGATCTGANAGCACT
TCCGATCTCTNCATGCT	TCCGATCTGANAGCATG
TCCGATCTCTNGATGCT	TCCGATCTGANAGCATC
TCCGATCTCTNGTGGCT	TCCGATCTGANAGCCAC
TCCGATCTCTNTCGGCT	TCCGATCTGANAGCCGA
TCCGATCTCTNCCGGCT	TCCGATCTGANAGCCGG
TCCGATCTCTNACGGCT	TCCGATCTGANAGCCGT
TCCGATCTCTNGCAGCT	TCCGATCTGANAGCTGC
TCCGATCTCTNGGAGCT	TCCGATCTGANAGCTCC
TCCGATCTCTNAAAGCT	TCCGATCTGANAGCTTT
TCCGATCTCTNTATACT	TCCGATCTGANAGTATA
TCCGATCTCTNGCCACT	TCCGATCTGANAGTGGC
TCCGATCTCTNCGCACT	TCCGATCTGANAGTGCG
TCCGATCTCTNGGCACT	TCCGATCTGANAGTGCC
TCCGATCTCTNGTGACT	TCCGATCTGANAGTCAC
TCCGATCTCTNTAGACT	TCCGATCTGANAGTCTA
TCCGATCTCTNTCTTGT	TCCGATCTGANACAAGA
TCCGATCTCTNCGTTGT	TCCGATCTGANACAACG
TCCGATCTCTNCATTGT	TCCGATCTGANACAATG
TCCGATCTCTNGATTGT	TCCGATCTGANACAATC
TCCGATCTCTNGCCTGT	TCCGATCTGANACAGGC
TCCGATCTCTNAGCTGT	TCCGATCTGANACAGCT
TCCGATCTCTNGACTGT	TCCGATCTGANACAGTC
TCCGATCTCTNCTGTGT	TCCGATCTGANACACAG
TCCGATCTCTNATGTGT	TCCGATCTGANACACAT
TCCGATCTCTNGCGTGT	TCCGATCTGANACACGC
TCCGATCTCTNACGTGT	TCCGATCTGANACACGT
TCCGATCTCTNGGGTGT	TCCGATCTGANACACCC
TCCGATCTCTNAGGTGT	TCCGATCTGANACACCT
TCCGATCTCTNTAGTGT	TCCGATCTGANACACTA
TCCGATCTCTNGAGTGT	TCCGATCTGANACACTC
TCCGATCTCTNAAGTGT	TCCGATCTGANACACTT
TCCGATCTCTNTTATGT	TCCGATCTGANACATAA
TCCGATCTCTNCTATGT	TCCGATCTGANACATAG
TCCGATCTCTNGTATGT	TCCGATCTGANACATAC
TCCGATCTCTNATATGT	TCCGATCTGANACATAT
TCCGATCTCTNTCATGT	TCCGATCTGANACATGA
TCCGATCTCTNCCATGT	TCCGATCTGANACATGG
TCCGATCTCTNTGATGT	TCCGATCTGANACATCA
TCCGATCTCTNCTTCGT	TCCGATCTGANACGAAG
TCCGATCTCTNGTTCGT	TCCGATCTGANACGAAC
TCCGATCTCTNTATCGT	TCCGATCTGANACGATA
TCCGATCTCTNGATCGT	TCCGATCTGANACGATC
TCCGATCTCTNCCCCGT	TCCGATCTGANACGGGG
TCCGATCTCTNTGCCGT	TCCGATCTGANACGGCA
TCCGATCTCTNTACCGT	TCCGATCTGANACGGTA
TCCGATCTCTNGACCGT	TCCGATCTGANACGGTC
TCCGATCTCTNGTGCGT	TCCGATCTGANACGCAC
TCCGATCTCTNCCGCGT	TCCGATCTGANACGCGG
TCCGATCTCTNCAGCGT	TCCGATCTGANACGCTG
TCCGATCTCTNGAGCGT	TCCGATCTGANACGCTC
TCCGATCTCTNGTACGT	TCCGATCTGANACGTAC
TCCGATCTCTNATACGT	TCCGATCTGANACGTAT
TCCGATCTCTNACACGT	TCCGATCTGANACGTGT
TCCGATCTCTNTGACGT	TCCGATCTGANACGTCA
TCCGATCTCTNTAACGT	TCCGATCTGANACGTTA
TCCGATCTCTNGAACGT	TCCGATCTGANACGTTC
TCCGATCTCTNATTGGT	TCCGATCTGANACCAAT
TCCGATCTCTNCCTGGT	TCCGATCTGANACCAGG
TCCGATCTCTNGCTGGT	TCCGATCTGANACCAGC
TCCGATCTCTNACTGGT	TCCGATCTGANACCAGT
TCCGATCTCTNTTCGGT	TCCGATCTGANACCGAA
TCCGATCTCTNGTCGGT	TCCGATCTGANACCGAC
TCCGATCTCTNGCCGGT	TCCGATCTGANACCGGC
TCCGATCTCTNTGCGGT	TCCGATCTGANACCGCA
TCCGATCTCTNAGCGGT	TCCGATCTGANACCGCT
TCCGATCTCTNTTGGGT	TCCGATCTGANACCCAA
TCCGATCTCTNCTGGGT	TCCGATCTGANACCCAG
TCCGATCTCTNATGGGT	TCCGATCTGANACCCAT
TCCGATCTCTNCGGGGT	TCCGATCTGANACCCCG
TCCGATCTCTNGGGGGT	TCCGATCTGANACCCCC
TCCGATCTCTNAGGGGT	TCCGATCTGANACCCCT
TCCGATCTCTNAAGGGT	TCCGATCTGANACCCTT
TCCGATCTCTNCTAGGT	TCCGATCTGANACCTAG
TCCGATCTCTNGTAGGT	TCCGATCTGANACCTAC
TCCGATCTCTNACAGGT	TCCGATCTGANACCTGT
TCCGATCTCTNTGAGGT	TCCGATCTGANACCTCA
TCCGATCTCTNGGAGGT	TCCGATCTGANACCTCC
TCCGATCTCTNGAAGGT	TCCGATCTGANACCTTC
TCCGATCTCTNCTTAGT	TCCGATCTGANACTAAG
TCCGATCTCTNCCTAGT	TCCGATCTGANACTAGG
TCCGATCTCTNTGTAGT	TCCGATCTGANACTACA
TCCGATCTCTNCGTAGT	TCCGATCTGANACTACG
TCCGATCTCTNTGCAGT	TCCGATCTGANACTGCA
TCCGATCTCTNAGCAGT	TCCGATCTGANACTGCT
TCCGATCTCTNTACAGT	TCCGATCTGANACTGTA
TCCGATCTCTNCCGAGT	TCCGATCTGANACTCGG
TCCGATCTCTNGCGAGT	TCCGATCTGANACTCGC
TCCGATCTCTNTGGAGT	TCCGATCTGANACTCCA
TCCGATCTCTNAGGAGT	TCCGATCTGANACTCCT
TCCGATCTCTNGGAAGT	TCCGATCTGANACTTCC
TCCGATCTCTNAAAAGT	TCCGATCTGANACTTTT
TCCGATCTCTNTCTTAT	TCCGATCTGANATAAGA
TCCGATCTCTNGGTTAT	TCCGATCTGANATAACC
TCCGATCTCTNCTCTAT	TCCGATCTGANATAGAG
TCCGATCTCTNTCCTAT	TCCGATCTGANATAGGA
TCCGATCTCTNGCCTAT	TCCGATCTGANATAGGC
TCCGATCTCTNGGCTAT	TCCGATCTGANATAGCC
TCCGATCTCTNGACTAT	TCCGATCTGANATAGTC
TCCGATCTCTNCTGTAT	TCCGATCTGANATACAG
TCCGATCTCTNGTGTAT	TCCGATCTGANATACAC
TCCGATCTCTNCCGTAT	TCCGATCTGANATACGG
TCCGATCTCTNGCGTAT	TCCGATCTGANATACGC
TCCGATCTCTNACGTAT	TCCGATCTGANATACGT
TCCGATCTCTNCTATAT	TCCGATCTGANATATAG
TCCGATCTCTNAGATAT	TCCGATCTGANATATCT
TCCGATCTCTNCCTCAT	TCCGATCTGANATGAGG
TCCGATCTCTNTGTCAT	TCCGATCTGANATGACA
TCCGATCTCTNCGTCAT	TCCGATCTGANATGACG
TCCGATCTCTNGGTCAT	TCCGATCTGANATGACC
TCCGATCTCTNCATCAT	TCCGATCTGANATGATG
TCCGATCTCTNCTCCAT	TCCGATCTGANATGGAG
TCCGATCTCTNGTCCAT	TCCGATCTGANATGGAC
TCCGATCTCTNTCCCAT	TCCGATCTGANATGGGA
TCCGATCTCTNGCCCAT	TCCGATCTGANATGGGC
TCCGATCTCTNACCCAT	TCCGATCTGANATGGGT
TCCGATCTCTNCTGCAT	TCCGATCTGANATGCAG
TCCGATCTCTNCCGCAT	TCCGATCTGANATGCGG
TCCGATCTCTNGCGCAT	TCCGATCTGANATGCGC
TCCGATCTCTNACGCAT	TCCGATCTGANATGCGT
TCCGATCTCTNCAGCAT	TCCGATCTGANATGCTG
TCCGATCTCTNTTACAT	TCCGATCTGANATGTAA
TCCGATCTCTNGTACAT	TCCGATCTGANATGTAC
TCCGATCTCTNTCACAT	TCCGATCTGANATGTGA
TCCGATCTCTNACACAT	TCCGATCTGANATGTGT
TCCGATCTCTNTGACAT	TCCGATCTGANATGTCA
TCCGATCTCTNGAACAT	TCCGATCTGANATGTTC
TCCGATCTCTNCCTGAT	TCCGATCTGANATCAGG
TCCGATCTCTNTGTGAT	TCCGATCTGANATCACA
TCCGATCTCTNCCCGAT	TCCGATCTGANATCGGG
TCCGATCTCTNCGCGAT	TCCGATCTGANATCGCG
TCCGATCTCTNGGCGAT	TCCGATCTGANATCGCC
TCCGATCTCTNCACGAT	TCCGATCTGANATCGTG
TCCGATCTCTNGACGAT	TCCGATCTGANATCGTC
TCCGATCTCTNTGGGAT	TCCGATCTGANATCCCA
TCCGATCTCTNGGGGAT	TCCGATCTGANATCCCC
TCCGATCTCTNAGGGAT	TCCGATCTGANATCCCT
TCCGATCTCTNGTAGAT	TCCGATCTGANATCTAC
TCCGATCTCTNGCAGAT	TCCGATCTGANATCTGC
TCCGATCTCTNGGAGAT	TCCGATCTGANATCTCC
TCCGATCTCTNTAAGAT	TCCGATCTGANATCTTA
TCCGATCTCTNGCTAAT	TCCGATCTGANATTAGC
TCCGATCTCTNCCCAAT	TCCGATCTGANATTGGG
TCCGATCTCTNGACAAT	TCCGATCTGANATTGTC
TCCGATCTCTNGTGAAT	TCCGATCTGANATTCAC
TCCGATCTCTNGGAAAT	TCCGATCTGANATTTCC
TCCGATCTCTNTCCTTC	TCCGATCTGANGAAGGA
TCCGATCTCTNCGCTTC	TCCGATCTGANGAAGCG
TCCGATCTCTNTACTTC	TCCGATCTGANGAAGTA
TCCGATCTCTNGTGTTC	TCCGATCTGANGAACAC
TCCGATCTCTNTTTCTC	TCCGATCTGANGAGAAA
TCCGATCTCTNGATCTC	TCCGATCTGANGAGATC
TCCGATCTCTNATCCTC	TCCGATCTGANGAGGAT
TCCGATCTCTNCCCCTC	TCCGATCTGANGAGGGG
TCCGATCTCTNCGCCTC	TCCGATCTGANGAGGCG
TCCGATCTCTNTACCTC	TCCGATCTGANGAGGTA
TCCGATCTCTNATGCTC	TCCGATCTGANGAGCAT
TCCGATCTCTNCCGCTC	TCCGATCTGANGAGCGG
TCCGATCTCTNGCGCTC	TCCGATCTGANGAGCGC
TCCGATCTCTNCGGCTC	TCCGATCTGANGAGCCG
TCCGATCTCTNGTTGTC	TCCGATCTGANGACAAC
TCCGATCTCTNATTGTC	TCCGATCTGANGACAAT
TCCGATCTCTNTGTGTC	TCCGATCTGANGACACA
TCCGATCTCTNCGTGTC	TCCGATCTGANGACACG
TCCGATCTCTNAGTGTC	TCCGATCTGANGACACT
TCCGATCTCTNTATGTC	TCCGATCTGANGACATA
TCCGATCTCTNGATGTC	TCCGATCTGANGACATC
TCCGATCTCTNTTCGTC	TCCGATCTGANGACGAA
TCCGATCTCTNCTCGTC	TCCGATCTGANGACGAG
TCCGATCTCTNATCGTC	TCCGATCTGANGACGAT
TCCGATCTCTNTGCGTC	TCCGATCTGANGACGCA
TCCGATCTCTNCTGGTC	TCCGATCTGANGACCAG
TCCGATCTCTNGTGGTC	TCCGATCTGANGACCAC
TCCGATCTCTNCCGGTC	TCCGATCTGANGACCGG
TCCGATCTCTNTGGGTC	TCCGATCTGANGACCCA
TCCGATCTCTNCAGGTC	TCCGATCTGANGACCTG
TCCGATCTCTNGCAGTC	TCCGATCTGANGACTGC
TCCGATCTCTNTGTATC	TCCGATCTGANGATACA
TCCGATCTCTNCGTATC	TCCGATCTGANGATACG
TCCGATCTCTNGTCATC	TCCGATCTGANGATGAC
TCCGATCTCTNCGCATC	TCCGATCTGANGATGCG
TCCGATCTCTNTACATC	TCCGATCTGANGATGTA
TCCGATCTCTNGGGATC	TCCGATCTGANGATCCC
TCCGATCTCTNGCTTCC	TCCGATCTGANGGAAGC
TCCGATCTCTNAGTTCC	TCCGATCTGANGGAACT
TCCGATCTCTNATCTCC	TCCGATCTGANGGAGAT
TCCGATCTCTNACCTCC	TCCGATCTGANGGAGGT
TCCGATCTCTNCGCTCC	TCCGATCTGANGGAGCG
TCCGATCTCTNCTGTCC	TCCGATCTGANGGACAG
TCCGATCTCTNTGGTCC	TCCGATCTGANGGACCA
TCCGATCTCTNGGGTCC	TCCGATCTGANGGACCC
TCCGATCTCTNGTATCC	TCCGATCTGANGGATAC
TCCGATCTCTNGCATCC	TCCGATCTGANGGATGC
TCCGATCTCTNTCTCCC	TCCGATCTGANGGGAGA
TCCGATCTCTNGGTCCC	TCCGATCTGANGGGACC
TCCGATCTCTNAATCCC	TCCGATCTGANGGGATT
TCCGATCTCTNATCCCC	TCCGATCTGANGGGGAT
TCCGATCTCTNTCCCCC	TCCGATCTGANGGGGGA
TCCGATCTCTNCCCCCC	TCCGATCTGANGGGGGG
TCCGATCTCTNGGCCCC	TCCGATCTGANGGGGCC
TCCGATCTCTNGACCCC	TCCGATCTGANGGGGTC
TCCGATCTCTNAACCCC	TCCGATCTGANGGGGTT
TCCGATCTCTNACGCCC	TCCGATCTGANGGGCGT
TCCGATCTCTNCGGCCC	TCCGATCTGANGGGCCG
TCCGATCTCTNGGGCCC	TCCGATCTGANGGGCCC
TCCGATCTCTNTAGCCC	TCCGATCTGANGGGCTA
TCCGATCTCTNGAGCCC	TCCGATCTGANGGGCTC
TCCGATCTCTNGTACCC	TCCGATCTGANGGGTAC
TCCGATCTCTNCCACCC	TCCGATCTGANGGGTGG
TCCGATCTCTNCGACCC	TCCGATCTGANGGGTCG
TCCGATCTCTNGGACCC	TCCGATCTGANGGGTCC
TCCGATCTCTNAGACCC	TCCGATCTGANGGGTCT
TCCGATCTCTNCCTGCC	TCCGATCTGANGGCAGG
TCCGATCTCTNTGTGCC	TCCGATCTGANGGCACA
TCCGATCTCTNCGTGCC	TCCGATCTGANGGCACG
TCCGATCTCTNTATGCC	TCCGATCTGANGGCATA
TCCGATCTCTNCATGCC	TCCGATCTGANGGCATG
TCCGATCTCTNGTCGCC	TCCGATCTGANGGCGAC
TCCGATCTCTNGGCGCC	TCCGATCTGANGGCGCC
TCCGATCTCTNTTGGCC	TCCGATCTGANGGCCAA
TCCGATCTCTNGTGGCC	TCCGATCTGANGGCCAC
TCCGATCTCTNCCGGCC	TCCGATCTGANGGCCGG
TCCGATCTCTNGCGGCC	TCCGATCTGANGGCCGC
TCCGATCTCTNTGGGCC	TCCGATCTGANGGCCCA
TCCGATCTCTNCGGGCC	TCCGATCTGANGGCCCG
TCCGATCTCTNGGGGCC	TCCGATCTGANGGCCCC
TCCGATCTCTNACAGCC	TCCGATCTGANGGCTGT
TCCGATCTCTNCCTACC	TCCGATCTGANGGTAGG
TCCGATCTCTNGGTACC	TCCGATCTGANGGTACC
TCCGATCTCTNCATACC	TCCGATCTGANGGTATG
TCCGATCTCTNCTCACC	TCCGATCTGANGGTGAG
TCCGATCTCTNAGCACC	TCCGATCTGANGGTGCT
TCCGATCTCTNGTGACC	TCCGATCTGANGGTCAC
TCCGATCTCTNATGACC	TCCGATCTGANGGTCAT
TCCGATCTCTNTCGACC	TCCGATCTGANGGTCGA
TCCGATCTCTNCCGACC	TCCGATCTGANGGTCGG
TCCGATCTCTNGGGACC	TCCGATCTGANGGTCCC
TCCGATCTCTNTAGACC	TCCGATCTGANGGTCTA
TCCGATCTCTNAAGACC	TCCGATCTGANGGTCTT
TCCGATCTCTNATAACC	TCCGATCTGANGGTTAT
TCCGATCTCTNGCTTGC	TCCGATCTGANGCAAGC
TCCGATCTCTNGGTTGC	TCCGATCTGANGCAACC
TCCGATCTCTNCATTGC	TCCGATCTGANGCAATG
TCCGATCTCTNGATTGC	TCCGATCTGANGCAATC
TCCGATCTCTNCCCTGC	TCCGATCTGANGCAGGG
TCCGATCTCTNTACTGC	TCCGATCTGANGCAGTA
TCCGATCTCTNCTGTGC	TCCGATCTGANGCACAG
TCCGATCTCTNGTGTGC	TCCGATCTGANGCACAC
TCCGATCTCTNATGTGC	TCCGATCTGANGCACAT
TCCGATCTCTNCCGTGC	TCCGATCTGANGCACGG
TCCGATCTCTNACGTGC	TCCGATCTGANGCACGT
TCCGATCTCTNGGGTGC	TCCGATCTGANGCACCC
TCCGATCTCTNAGGTGC	TCCGATCTGANGCACCT
TCCGATCTCTNTAGTGC	TCCGATCTGANGCACTA
TCCGATCTCTNAAGTGC	TCCGATCTGANGCACTT
TCCGATCTCTNTTATGC	TCCGATCTGANGCATAA
TCCGATCTCTNACATGC	TCCGATCTGANGCATGT
TCCGATCTCTNTGATGC	TCCGATCTGANGCATCA
TCCGATCTCTNGGATGC	TCCGATCTGANGCATCC
TCCGATCTCTNGGTCGC	TCCGATCTGANGCGACC
TCCGATCTCTNAGTCGC	TCCGATCTGANGCGACT
TCCGATCTCTNATCCGC	TCCGATCTGANGCGGAT
TCCGATCTCTNGCCCGC	TCCGATCTGANGCGGGC
TCCGATCTCTNGGCCGC	TCCGATCTGANGCGGCC
TCCGATCTCTNGACCGC	TCCGATCTGANGCGGTC
TCCGATCTCTNTTGCGC	TCCGATCTGANGCGCAA
TCCGATCTCTNGCGCGC	TCCGATCTGANGCGCGC
TCCGATCTCTNACGCGC	TCCGATCTGANGCGCGT
TCCGATCTCTNGGGCGC	TCCGATCTGANGCGCCC
TCCGATCTCTNAGGCGC	TCCGATCTGANGCGCCT
TCCGATCTCTNGAGCGC	TCCGATCTGANGCGCTC
TCCGATCTCTNTTACGC	TCCGATCTGANGCGTAA
TCCGATCTCTNAGACGC	TCCGATCTGANGCGTCT
TCCGATCTCTNGAACGC	TCCGATCTGANGCGTTC
TCCGATCTCTNATTGGC	TCCGATCTGANGCCAAT
TCCGATCTCTNTGTGGC	TCCGATCTGANGCCACA
TCCGATCTCTNCGTGGC	TCCGATCTGANGCCACG
TCCGATCTCTNGGTGGC	TCCGATCTGANGCCACC
TCCGATCTCTNAGTGGC	TCCGATCTGANGCCACT
TCCGATCTCTNATCGGC	TCCGATCTGANGCCGAT
TCCGATCTCTNTCCGGC	TCCGATCTGANGCCGGA
TCCGATCTCTNGCCGGC	TCCGATCTGANGCCGGC
TCCGATCTCTNACCGGC	TCCGATCTGANGCCGGT
TCCGATCTCTNGGCGGC	TCCGATCTGANGCCGCC
TCCGATCTCTNAGCGGC	TCCGATCTGANGCCGCT
TCCGATCTCTNTACGGC	TCCGATCTGANGCCGTA
TCCGATCTCTNCACGGC	TCCGATCTGANGCCGTG
TCCGATCTCTNGTGGGC	TCCGATCTGANGCCCAC
TCCGATCTCTNCCGGGC	TCCGATCTGANGCCCGG
TCCGATCTCTNGCGGGC	TCCGATCTGANGCCCGC
TCCGATCTCTNTGGGGC	TCCGATCTGANGCCCCA
TCCGATCTCTNGGGGGC	TCCGATCTGANGCCCCC
TCCGATCTCTNAGGGGC	TCCGATCTGANGCCCCT
TCCGATCTCTNGAGGGC	TCCGATCTGANGCCCTC
TCCGATCTCTNACAGGC	TCCGATCTGANGCCTGT
TCCGATCTCTNTGAGGC	TCCGATCTGANGCCTCA
TCCGATCTCTNGAAGGC	TCCGATCTGANGCCTTC
TCCGATCTCTNGTTAGC	TCCGATCTGANGCTAAC
TCCGATCTCTNCCTAGC	TCCGATCTGANGCTAGG
TCCGATCTCTNAGTAGC	TCCGATCTGANGCTACT
TCCGATCTCTNTATAGC	TCCGATCTGANGCTATA
TCCGATCTCTNGTCAGC	TCCGATCTGANGCTGAC
TCCGATCTCTNATCAGC	TCCGATCTGANGCTGAT
TCCGATCTCTNGGCAGC	TCCGATCTGANGCTGCC
TCCGATCTCTNGACAGC	TCCGATCTGANGCTGTC
TCCGATCTCTNAACAGC	TCCGATCTGANGCTGTT
TCCGATCTCTNTCGAGC	TCCGATCTGANGCTCGA
TCCGATCTCTNGCGAGC	TCCGATCTGANGCTCGC
TCCGATCTCTNCGGAGC	TCCGATCTGANGCTCCG
TCCGATCTCTNGGGAGC	TCCGATCTGANGCTCCC
TCCGATCTCTNTAGAGC	TCCGATCTGANGCTCTA
TCCGATCTCTNGGTTAC	TCCGATCTGANGTAACC
TCCGATCTCTNGTCTAC	TCCGATCTGANGTAGAC
TCCGATCTCTNCCCTAC	TCCGATCTGANGTAGGG
TCCGATCTCTNCGCTAC	TCCGATCTGANGTAGCG
TCCGATCTCTNGACTAC	TCCGATCTGANGTAGTC
TCCGATCTCTNGCGTAC	TCCGATCTGANGTACGC
TCCGATCTCTNTGGTAC	TCCGATCTGANGTACCA
TCCGATCTCTNGGGTAC	TCCGATCTGANGTACCC
TCCGATCTCTNGAGTAC	TCCGATCTGANGTACTC
TCCGATCTCTNGTATAC	TCCGATCTGANGTATAC
TCCGATCTCTNATATAC	TCCGATCTGANGTATAT
TCCGATCTCTNGCATAC	TCCGATCTGANGTATGC
TCCGATCTCTNGGTCAC	TCCGATCTGANGTGACC
TCCGATCTCTNATCCAC	TCCGATCTGANGTGGAT
TCCGATCTCTNAGCCAC	TCCGATCTGANGTGGCT
TCCGATCTCTNGTGCAC	TCCGATCTGANGTGCAC
TCCGATCTCTNCCGCAC	TCCGATCTGANGTGCGG
TCCGATCTCTNGCGCAC	TCCGATCTGANGTGCGC
TCCGATCTCTNGGGCAC	TCCGATCTGANGTGCCC
TCCGATCTCTNCAGCAC	TCCGATCTGANGTGCTG
TCCGATCTCTNGTACAC	TCCGATCTGANGTGTAC
TCCGATCTCTNCCACAC	TCCGATCTGANGTGTGG
TCCGATCTCTNATTGAC	TCCGATCTGANGTCAAT
TCCGATCTCTNCCTGAC	TCCGATCTGANGTCAGG
TCCGATCTCTNTGTGAC	TCCGATCTGANGTCACA
TCCGATCTCTNCGTGAC	TCCGATCTGANGTCACG
TCCGATCTCTNGGTGAC	TCCGATCTGANGTCACC
TCCGATCTCTNTATGAC	TCCGATCTGANGTCATA
TCCGATCTCTNCTCGAC	TCCGATCTGANGTCGAG
TCCGATCTCTNTCCGAC	TCCGATCTGANGTCGGA
TCCGATCTCTNTGCGAC	TCCGATCTGANGTCGCA
TCCGATCTCTNCGCGAC	TCCGATCTGANGTCGCG
TCCGATCTCTNGGCGAC	TCCGATCTGANGTCGCC
TCCGATCTCTNGACGAC	TCCGATCTGANGTCGTC
TCCGATCTCTNGTGGAC	TCCGATCTGANGTCCAC
TCCGATCTCTNGCGGAC	TCCGATCTGANGTCCGC
TCCGATCTCTNTGGGAC	TCCGATCTGANGTCCCA
TCCGATCTCTNCGGGAC	TCCGATCTGANGTCCCG
TCCGATCTCTNCAGGAC	TCCGATCTGANGTCCTG
TCCGATCTCTNATAGAC	TCCGATCTGANGTCTAT
TCCGATCTCTNTGAGAC	TCCGATCTGANGTCTCA
TCCGATCTCTNCCTAAC	TCCGATCTGANGTTAGG
TCCGATCTCTNGCTAAC	TCCGATCTGANGTTAGC
TCCGATCTCTNTGTAAC	TCCGATCTGANGTTACA
TCCGATCTCTNCATAAC	TCCGATCTGANGTTATG
TCCGATCTCTNGATAAC	TCCGATCTGANGTTATC
TCCGATCTCTNCCGAAC	TCCGATCTGANGTTCGG
TCCGATCTCTNGGGAAC	TCCGATCTGANGTTCCC
TCCGATCTCTNGAGAAC	TCCGATCTGANGTTCTC
TCCGATCTCTNCCAAAC	TCCGATCTGANGTTTGG
TCCGATCTCTNGCAAAC	TCCGATCTGANGTTTGC
TCCGATCTCTNCAAAAC	TCCGATCTGANGTTTTG
TCCGATCTCTNGTTTTG	TCCGATCTGANCAAAAC
TCCGATCTCTNACTTTG	TCCGATCTGANCAAAGT
TCCGATCTCTNAATTTG	TCCGATCTGANCAAATT
TCCGATCTCTNGTCTTG	TCCGATCTGANCAAGAC
TCCGATCTCTNATCTTG	TCCGATCTGANCAAGAT
TCCGATCTCTNTGCTTG	TCCGATCTGANCAAGCA
TCCGATCTCTNGGCTTG	TCCGATCTGANCAAGCC
TCCGATCTCTNTTGTTG	TCCGATCTGANCAACAA
TCCGATCTCTNTCGTTG	TCCGATCTGANCAACGA
TCCGATCTCTNCCGTTG	TCCGATCTGANCAACGG
TCCGATCTCTNTGGTTG	TCCGATCTGANCAACCA
TCCGATCTCTNGGGTTG	TCCGATCTGANCAACCC
TCCGATCTCTNAAGTTG	TCCGATCTGANCAACTT
TCCGATCTCTNCTATTG	TCCGATCTGANCAATAG
TCCGATCTCTNGCATTG	TCCGATCTGANCAATGC
TCCGATCTCTNTGATTG	TCCGATCTGANCAATCA
TCCGATCTCTNGGATTG	TCCGATCTGANCAATCC
TCCGATCTCTNAGATTG	TCCGATCTGANCAATCT
TCCGATCTCTNGAATTG	TCCGATCTGANCAATTC
TCCGATCTCTNCTTCTG	TCCGATCTGANCAGAAG
TCCGATCTCTNGCTCTG	TCCGATCTGANCAGAGC
TCCGATCTCTNAGTCTG	TCCGATCTGANCAGACT
TCCGATCTCTNTTCCTG	TCCGATCTGANCAGGAA
TCCGATCTCTNCCCCTG	TCCGATCTGANCAGGGG
TCCGATCTCTNGCCCTG	TCCGATCTGANCAGGGC
TCCGATCTCTNAGCCTG	TCCGATCTGANCAGGCT
TCCGATCTCTNCACCTG	TCCGATCTGANCAGGTG
TCCGATCTCTNTTGCTG	TCCGATCTGANCAGCAA
TCCGATCTCTNGTGCTG	TCCGATCTGANCAGCAC
TCCGATCTCTNATGCTG	TCCGATCTGANCAGCAT
TCCGATCTCTNACGCTG	TCCGATCTGANCAGCGT
TCCGATCTCTNGGGCTG	TCCGATCTGANCAGCCC
TCCGATCTCTNTAGCTG	TCCGATCTGANCAGCTA
TCCGATCTCTNTGACTG	TCCGATCTGANCAGTCA
TCCGATCTCTNTTTGTG	TCCGATCTGANCACAAA
TCCGATCTCTNGTTGTG	TCCGATCTGANCACAAC
TCCGATCTCTNTCTGTG	TCCGATCTGANCACAGA
TCCGATCTCTNACTGTG	TCCGATCTGANCACAGT
TCCGATCTCTNTGTGTG	TCCGATCTGANCACACA
TCCGATCTCTNCGTGTG	TCCGATCTGANCACACG
TCCGATCTCTNAGTGTG	TCCGATCTGANCACACT
TCCGATCTCTNTATGTG	TCCGATCTGANCACATA
TCCGATCTCTNCATGTG	TCCGATCTGANCACATG
TCCGATCTCTNGATGTG	TCCGATCTGANCACATC
TCCGATCTCTNAATGTG	TCCGATCTGANCACATT
TCCGATCTCTNGTCGTG	TCCGATCTGANCACGAC
TCCGATCTCTNATCGTG	TCCGATCTGANCACGAT
TCCGATCTCTNACCGTG	TCCGATCTGANCACGGT
TCCGATCTCTNTGCGTG	TCCGATCTGANCACGCA
TCCGATCTCTNAGCGTG	TCCGATCTGANCACGCT
TCCGATCTCTNTACGTG	TCCGATCTGANCACGTA
TCCGATCTCTNCTGGTG	TCCGATCTGANCACCAG
TCCGATCTCTNTCGGTG	TCCGATCTGANCACCGA
TCCGATCTCTNCCGGTG	TCCGATCTGANCACCGG
TCCGATCTCTNGGGGTG	TCCGATCTGANCACCCC
TCCGATCTCTNAGGGTG	TCCGATCTGANCACCCT
TCCGATCTCTNTAGGTG	TCCGATCTGANCACCTA
TCCGATCTCTNGAGGTG	TCCGATCTGANCACCTC
TCCGATCTCTNCTAGTG	TCCGATCTGANCACTAG
TCCGATCTCTNGTAGTG	TCCGATCTGANCACTAC
TCCGATCTCTNGCAGTG	TCCGATCTGANCACTGC
TCCGATCTCTNCGAGTG	TCCGATCTGANCACTCG
TCCGATCTCTNGGAGTG	TCCGATCTGANCACTCC
TCCGATCTCTNTAAGTG	TCCGATCTGANCACTTA
TCCGATCTCTNGAAGTG	TCCGATCTGANCACTTC
TCCGATCTCTNCTTATG	TCCGATCTGANCATAAG
TCCGATCTCTNGTTATG	TCCGATCTGANCATAAC
TCCGATCTCTNACTATG	TCCGATCTGANCATAGT
TCCGATCTCTNTGTATG	TCCGATCTGANCATACA
TCCGATCTCTNTATATG	TCCGATCTGANCATATA
TCCGATCTCTNAATATG	TCCGATCTGANCATATT
TCCGATCTCTNGTCATG	TCCGATCTGANCATGAC
TCCGATCTCTNATCATG	TCCGATCTGANCATGAT
TCCGATCTCTNCCCATG	TCCGATCTGANCATGGG
TCCGATCTCTNCGCATG	TCCGATCTGANCATGCG
TCCGATCTCTNGGCATG	TCCGATCTGANCATGCC
TCCGATCTCTNTACATG	TCCGATCTGANCATGTA
TCCGATCTCTNGTGATG	TCCGATCTGANCATCAC
TCCGATCTCTNGCGATG	TCCGATCTGANCATCGC
TCCGATCTCTNACGATG	TCCGATCTGANCATCGT
TCCGATCTCTNCGGATG	TCCGATCTGANCATCCG
TCCGATCTCTNCAGATG	TCCGATCTGANCATCTG
TCCGATCTCTNAAGATG	TCCGATCTGANCATCTT
TCCGATCTCTNATAATG	TCCGATCTGANCATTAT
TCCGATCTCTNTCAATG	TCCGATCTGANCATTGA
TCCGATCTCTNGGAATG	TCCGATCTGANCATTCC
TCCGATCTCTNGAAATG	TCCGATCTGANCATTTC
TCCGATCTCTNTATTCG	TCCGATCTGANCGAATA
TCCGATCTCTNCATTCG	TCCGATCTGANCGAATG
TCCGATCTCTNCCCTCG	TCCGATCTGANCGAGGG
TCCGATCTCTNGCCTCG	TCCGATCTGANCGAGGC
TCCGATCTCTNTGCTCG	TCCGATCTGANCGAGCA
TCCGATCTCTNAACTCG	TCCGATCTGANCGAGTT
TCCGATCTCTNTTGTCG	TCCGATCTGANCGACAA
TCCGATCTCTNGTGTCG	TCCGATCTGANCGACAC
TCCGATCTCTNCGGTCG	TCCGATCTGANCGACCG
TCCGATCTCTNTAGTCG	TCCGATCTGANCGACTA
TCCGATCTCTNGTATCG	TCCGATCTGANCGATAC
TCCGATCTCTNGTTCCG	TCCGATCTGANCGGAAC
TCCGATCTCTNATTCCG	TCCGATCTGANCGGAAT
TCCGATCTCTNGGTCCG	TCCGATCTGANCGGACC
TCCGATCTCTNTATCCG	TCCGATCTGANCGGATA
TCCGATCTCTNCATCCG	TCCGATCTGANCGGATG
TCCGATCTCTNGATCCG	TCCGATCTGANCGGATC
TCCGATCTCTNTGCCCG	TCCGATCTGANCGGGCA
TCCGATCTCTNCGCCCG	TCCGATCTGANCGGGCG
TCCGATCTCTNGGCCCG	TCCGATCTGANCGGGCC
TCCGATCTCTNGACCCG	TCCGATCTGANCGGGTC
TCCGATCTCTNCTGCCG	TCCGATCTGANCGGCAG
TCCGATCTCTNATGCCG	TCCGATCTGANCGGCAT
TCCGATCTCTNTGGCCG	TCCGATCTGANCGGCCA
TCCGATCTCTNCGGCCG	TCCGATCTGANCGGCCG
TCCGATCTCTNTCACCG	TCCGATCTGANCGGTGA
TCCGATCTCTNGCACCG	TCCGATCTGANCGGTGC
TCCGATCTCTNTGACCG	TCCGATCTGANCGGTCA
TCCGATCTCTNCGACCG	TCCGATCTGANCGGTCG
TCCGATCTCTNAGACCG	TCCGATCTGANCGGTCT
TCCGATCTCTNTTTGCG	TCCGATCTGANCGCAAA
TCCGATCTCTNGTTGCG	TCCGATCTGANCGCAAC
TCCGATCTCTNTCTGCG	TCCGATCTGANCGCAGA
TCCGATCTCTNCCTGCG	TCCGATCTGANCGCAGG
TCCGATCTCTNTGTGCG	TCCGATCTGANCGCACA
TCCGATCTCTNAGTGCG	TCCGATCTGANCGCACT
TCCGATCTCTNGATGCG	TCCGATCTGANCGCATC
TCCGATCTCTNGTCGCG	TCCGATCTGANCGCGAC
TCCGATCTCTNTCCGCG	TCCGATCTGANCGCGGA
TCCGATCTCTNGCCGCG	TCCGATCTGANCGCGGC
TCCGATCTCTNCGCGCG	TCCGATCTGANCGCGCG
TCCGATCTCTNGGCGCG	TCCGATCTGANCGCGCC
TCCGATCTCTNAGCGCG	TCCGATCTGANCGCGCT
TCCGATCTCTNTACGCG	TCCGATCTGANCGCGTA
TCCGATCTCTNGACGCG	TCCGATCTGANCGCGTC
TCCGATCTCTNAACGCG	TCCGATCTGANCGCGTT
TCCGATCTCTNGTGGCG	TCCGATCTGANCGCCAC
TCCGATCTCTNCCGGCG	TCCGATCTGANCGCCGG
TCCGATCTCTNGCGGCG	TCCGATCTGANCGCCGC
TCCGATCTCTNGGGGCG	TCCGATCTGANCGCCCC
TCCGATCTCTNTAGGCG	TCCGATCTGANCGCCTA
TCCGATCTCTNCAGGCG	TCCGATCTGANCGCCTG
TCCGATCTCTNGTAGCG	TCCGATCTGANCGCTAC
TCCGATCTCTNGCAGCG	TCCGATCTGANCGCTGC
TCCGATCTCTNCGAGCG	TCCGATCTGANCGCTCG
TCCGATCTCTNGGAGCG	TCCGATCTGANCGCTCC
TCCGATCTCTNAGAGCG	TCCGATCTGANCGCTCT
TCCGATCTCTNGCTACG	TCCGATCTGANCGTAGC
TCCGATCTCTNTGTACG	TCCGATCTGANCGTACA
TCCGATCTCTNAATACG	TCCGATCTGANCGTATT
TCCGATCTCTNACCACG	TCCGATCTGANCGTGGT
TCCGATCTCTNCGCACG	TCCGATCTGANCGTGCG
TCCGATCTCTNCACACG	TCCGATCTGANCGTGTG
TCCGATCTCTNAACACG	TCCGATCTGANCGTGTT
TCCGATCTCTNGTGACG	TCCGATCTGANCGTCAC
TCCGATCTCTNTCGACG	TCCGATCTGANCGTCGA
TCCGATCTCTNAGGACG	TCCGATCTGANCGTCCT
TCCGATCTCTNTAGACG	TCCGATCTGANCGTCTA
TCCGATCTCTNTTAACG	TCCGATCTGANCGTTAA
TCCGATCTCTNCTAACG	TCCGATCTGANCGTTAG
TCCGATCTCTNTGAACG	TCCGATCTGANCGTTCA
TCCGATCTCTNCGAACG	TCCGATCTGANCGTTCG
TCCGATCTCTNGGAACG	TCCGATCTGANCGTTCC
TCCGATCTCTNCAAACG	TCCGATCTGANCGTTTG
TCCGATCTCTNTTTTGG	TCCGATCTGANCCAAAA
TCCGATCTCTNGGTTGG	TCCGATCTGANCCAACC
TCCGATCTCTNTATTGG	TCCGATCTGANCCAATA
TCCGATCTCTNCATTGG	TCCGATCTGANCCAATG
TCCGATCTCTNGATTGG	TCCGATCTGANCCAATC
TCCGATCTCTNAATTGG	TCCGATCTGANCCAATT
TCCGATCTCTNGTCTGG	TCCGATCTGANCCAGAC
TCCGATCTCTNCCCTGG	TCCGATCTGANCCAGGG
TCCGATCTCTNGGCTGG	TCCGATCTGANCCAGCC
TCCGATCTCTNGACTGG	TCCGATCTGANCCAGTC
TCCGATCTCTNGTGTGG	TCCGATCTGANCCACAC
TCCGATCTCTNATGTGG	TCCGATCTGANCCACAT
TCCGATCTCTNGCGTGG	TCCGATCTGANCCACGC
TCCGATCTCTNCGGTGG	TCCGATCTGANCCACCG
TCCGATCTCTNGGGTGG	TCCGATCTGANCCACCC
TCCGATCTCTNAGGTGG	TCCGATCTGANCCACCT
TCCGATCTCTNGAGTGG	TCCGATCTGANCCACTC
TCCGATCTCTNGTATGG	TCCGATCTGANCCATAC
TCCGATCTCTNTCATGG	TCCGATCTGANCCATGA
TCCGATCTCTNCGATGG	TCCGATCTGANCCATCG
TCCGATCTCTNCAATGG	TCCGATCTGANCCATTG
TCCGATCTCTNGAATGG	TCCGATCTGANCCATTC
TCCGATCTCTNGTTCGG	TCCGATCTGANCCGAAC
TCCGATCTCTNTCTCGG	TCCGATCTGANCCGAGA
TCCGATCTCTNACTCGG	TCCGATCTGANCCGAGT
TCCGATCTCTNCATCGG	TCCGATCTGANCCGATG
TCCGATCTCTNAATCGG	TCCGATCTGANCCGATT
TCCGATCTCTNATCCGG	TCCGATCTGANCCGGAT
TCCGATCTCTNGCCCGG	TCCGATCTGANCCGGGC
TCCGATCTCTNTGCCGG	TCCGATCTGANCCGGCA
TCCGATCTCTNGGCCGG	TCCGATCTGANCCGGCC
TCCGATCTCTNAGCCGG	TCCGATCTGANCCGGCT
TCCGATCTCTNTTGCGG	TCCGATCTGANCCGCAA
TCCGATCTCTNGCGCGG	TCCGATCTGANCCGCGC
TCCGATCTCTNACGCGG	TCCGATCTGANCCGCGT
TCCGATCTCTNTGGCGG	TCCGATCTGANCCGCCA
TCCGATCTCTNAGGCGG	TCCGATCTGANCCGCCT
TCCGATCTCTNGAGCGG	TCCGATCTGANCCGCTC
TCCGATCTCTNCCACGG	TCCGATCTGANCCGTGG
TCCGATCTCTNGCACGG	TCCGATCTGANCCGTGC
TCCGATCTCTNACACGG	TCCGATCTGANCCGTGT
TCCGATCTCTNTAACGG	TCCGATCTGANCCGTTA
TCCGATCTCTNAAACGG	TCCGATCTGANCCGTTT
TCCGATCTCTNCTTGGG	TCCGATCTGANCCCAAG
TCCGATCTCTNATTGGG	TCCGATCTGANCCCAAT
TCCGATCTCTNTCTGGG	TCCGATCTGANCCCAGA
TCCGATCTCTNTGTGGG	TCCGATCTGANCCCACA
TCCGATCTCTNCGTGGG	TCCGATCTGANCCCACG
TCCGATCTCTNGGTGGG	TCCGATCTGANCCCACC
TCCGATCTCTNCATGGG	TCCGATCTGANCCCATG
TCCGATCTCTNAATGGG	TCCGATCTGANCCCATT
TCCGATCTCTNCTCGGG	TCCGATCTGANCCCGAG
TCCGATCTCTNATCGGG	TCCGATCTGANCCCGAT
TCCGATCTCTNTCCGGG	TCCGATCTGANCCCGGA
TCCGATCTCTNCCCGGG	TCCGATCTGANCCCGGG
TCCGATCTCTNGCCGGG	TCCGATCTGANCCCGGC
TCCGATCTCTNTGCGGG	TCCGATCTGANCCCGCA
TCCGATCTCTNCGCGGG	TCCGATCTGANCCCGCG
TCCGATCTCTNGGCGGG	TCCGATCTGANCCCGCC
TCCGATCTCTNTACGGG	TCCGATCTGANCCCGTA
TCCGATCTCTNCACGGG	TCCGATCTGANCCCGTG
TCCGATCTCTNCTGGGG	TCCGATCTGANCCCCAG
TCCGATCTCTNGTGGGG	TCCGATCTGANCCCCAC
TCCGATCTCTNTCGGGG	TCCGATCTGANCCCCGA
TCCGATCTCTNCCGGGG	TCCGATCTGANCCCCGG
TCCGATCTCTNTGGGGG	TCCGATCTGANCCCCCA
TCCGATCTCTNCGGGGG	TCCGATCTGANCCCCCG
TCCGATCTCTNGGGGGG	TCCGATCTGANCCCCCC
TCCGATCTCTNAGGGGG	TCCGATCTGANCCCCCT
TCCGATCTCTNTAGGGG	TCCGATCTGANCCCCTA
TCCGATCTCTNCAGGGG	TCCGATCTGANCCCCTG
TCCGATCTCTNGAGGGG	TCCGATCTGANCCCCTC
TCCGATCTCTNAAGGGG	TCCGATCTGANCCCCTT
TCCGATCTCTNCGAGGG	TCCGATCTGANCCCTCG
TCCGATCTCTNGGAGGG	TCCGATCTGANCCCTCC
TCCGATCTCTNAGAGGG	TCCGATCTGANCCCTCT
TCCGATCTCTNCAAGGG	TCCGATCTGANCCCTTG
TCCGATCTCTNTCTAGG	TCCGATCTGANCCTAGA
TCCGATCTCTNCCTAGG	TCCGATCTGANCCTAGG
TCCGATCTCTNGCTAGG	TCCGATCTGANCCTAGC
TCCGATCTCTNCGTAGG	TCCGATCTGANCCTACG
TCCGATCTCTNGGTAGG	TCCGATCTGANCCTACC
TCCGATCTCTNGTCAGG	TCCGATCTGANCCTGAC
TCCGATCTCTNGCCAGG	TCCGATCTGANCCTGGC
TCCGATCTCTNCGCAGG	TCCGATCTGANCCTGCG
TCCGATCTCTNTACAGG	TCCGATCTGANCCTGTA
TCCGATCTCTNGACAGG	TCCGATCTGANCCTGTC
TCCGATCTCTNGTGAGG	TCCGATCTGANCCTCAC
TCCGATCTCTNGCGAGG	TCCGATCTGANCCTCGC
TCCGATCTCTNCGGAGG	TCCGATCTGANCCTCCG
TCCGATCTCTNGGGAGG	TCCGATCTGANCCTCCC
TCCGATCTCTNAGGAGG	TCCGATCTGANCCTCCT
TCCGATCTCTNCAGAGG	TCCGATCTGANCCTCTG
TCCGATCTCTNAAGAGG	TCCGATCTGANCCTCTT
TCCGATCTCTNAGAAGG	TCCGATCTGANCCTTCT
TCCGATCTCTNTAAAGG	TCCGATCTGANCCTTTA
TCCGATCTCTNGCTTAG	TCCGATCTGANCTAAGC
TCCGATCTCTNTGTTAG	TCCGATCTGANCTAACA
TCCGATCTCTNCGTTAG	TCCGATCTGANCTAACG
TCCGATCTCTNGGTTAG	TCCGATCTGANCTAACC
TCCGATCTCTNTCCTAG	TCCGATCTGANCTAGGA
TCCGATCTCTNGCCTAG	TCCGATCTGANCTAGGC
TCCGATCTCTNTGCTAG	TCCGATCTGANCTAGCA
TCCGATCTCTNCTGTAG	TCCGATCTGANCTACAG
TCCGATCTCTNATGTAG	TCCGATCTGANCTACAT
TCCGATCTCTNTCGTAG	TCCGATCTGANCTACGA
TCCGATCTCTNCCGTAG	TCCGATCTGANCTACGG
TCCGATCTCTNACGTAG	TCCGATCTGANCTACGT
TCCGATCTCTNCGGTAG	TCCGATCTGANCTACCG
TCCGATCTCTNGGGTAG	TCCGATCTGANCTACCC
TCCGATCTCTNAGGTAG	TCCGATCTGANCTACCT
TCCGATCTCTNTAGTAG	TCCGATCTGANCTACTA
TCCGATCTCTNGAGTAG	TCCGATCTGANCTACTC
TCCGATCTCTNTTATAG	TCCGATCTGANCTATAA
TCCGATCTCTNCTATAG	TCCGATCTGANCTATAG
TCCGATCTCTNCAATAG	TCCGATCTGANCTATTG
TCCGATCTCTNCCTCAG	TCCGATCTGANCTGAGG
TCCGATCTCTNTATCAG	TCCGATCTGANCTGATA
TCCGATCTCTNCATCAG	TCCGATCTGANCTGATG
TCCGATCTCTNGGCCAG	TCCGATCTGANCTGGCC
TCCGATCTCTNTACCAG	TCCGATCTGANCTGGTA
TCCGATCTCTNTTGCAG	TCCGATCTGANCTGCAA
TCCGATCTCTNATGCAG	TCCGATCTGANCTGCAT
TCCGATCTCTNGCGCAG	TCCGATCTGANCTGCGC
TCCGATCTCTNAGGCAG	TCCGATCTGANCTGCCT
TCCGATCTCTNCAGCAG	TCCGATCTGANCTGCTG
TCCGATCTCTNTTACAG	TCCGATCTGANCTGTAA
TCCGATCTCTNGTACAG	TCCGATCTGANCTGTAC
TCCGATCTCTNATACAG	TCCGATCTGANCTGTAT
TCCGATCTCTNGCTGAG	TCCGATCTGANCTCAGC
TCCGATCTCTNTGTGAG	TCCGATCTGANCTCACA
TCCGATCTCTNAGTGAG	TCCGATCTGANCTCACT
TCCGATCTCTNCTCGAG	TCCGATCTGANCTCGAG
TCCGATCTCTNGTCGAG	TCCGATCTGANCTCGAC
TCCGATCTCTNTCCGAG	TCCGATCTGANCTCGGA
TCCGATCTCTNCCCGAG	TCCGATCTGANCTCGGG
TCCGATCTCTNGTGGAG	TCCGATCTGANCTCCAC
TCCGATCTCTNATGGAG	TCCGATCTGANCTCCAT
TCCGATCTCTNACGGAG	TCCGATCTGANCTCCGT
TCCGATCTCTNTGGGAG	TCCGATCTGANCTCCCA
TCCGATCTCTNCGGGAG	TCCGATCTGANCTCCCG
TCCGATCTCTNGGGGAG	TCCGATCTGANCTCCCC
TCCGATCTCTNCAGGAG	TCCGATCTGANCTCCTG
TCCGATCTCTNGTAGAG	TCCGATCTGANCTCTAC
TCCGATCTCTNGCAGAG	TCCGATCTGANCTCTGC
TCCGATCTCTNACAGAG	TCCGATCTGANCTCTGT
TCCGATCTCTNTGAGAG	TCCGATCTGANCTCTCA
TCCGATCTCTNAGTAAG	TCCGATCTGANCTTACT
TCCGATCTCTNCTCAAG	TCCGATCTGANCTTGAG
TCCGATCTCTNGCGAAG	TCCGATCTGANCTTCGC
TCCGATCTCTNGCAAAG	TCCGATCTGANCTTTGC
TCCGATCTCTNGGAAAG	TCCGATCTGANCTTTCC
TCCGATCTCTNGAAAAG	TCCGATCTGANCTTTTC
TCCGATCTCTNGTCTTA	TCCGATCTGANTAAGAC
TCCGATCTCTNTACTTA	TCCGATCTGANTAAGTA
TCCGATCTCTNGTGTTA	TCCGATCTGANTAACAC
TCCGATCTCTNATGTTA	TCCGATCTGANTAACAT
TCCGATCTCTNTGGTTA	TCCGATCTGANTAACCA
TCCGATCTCTNCGGTTA	TCCGATCTGANTAACCG
TCCGATCTCTNGGGTTA	TCCGATCTGANTAACCC
TCCGATCTCTNAGGTTA	TCCGATCTGANTAACCT
TCCGATCTCTNGAGTTA	TCCGATCTGANTAACTC
TCCGATCTCTNGCATTA	TCCGATCTGANTAATGC
TCCGATCTCTNTCTCTA	TCCGATCTGANTAGAGA
TCCGATCTCTNCGTCTA	TCCGATCTGANTAGACG
TCCGATCTCTNCTCCTA	TCCGATCTGANTAGGAG
TCCGATCTCTNATCCTA	TCCGATCTGANTAGGAT
TCCGATCTCTNCGCCTA	TCCGATCTGANTAGGCG
TCCGATCTCTNGGCCTA	TCCGATCTGANTAGGCC
TCCGATCTCTNCTGCTA	TCCGATCTGANTAGCAG
TCCGATCTCTNTAGCTA	TCCGATCTGANTAGCTA
TCCGATCTCTNGCACTA	TCCGATCTGANTAGTGC
TCCGATCTCTNTGACTA	TCCGATCTGANTAGTCA
TCCGATCTCTNAGACTA	TCCGATCTGANTAGTCT
TCCGATCTCTNCCTGTA	TCCGATCTGANTACAGG
TCCGATCTCTNGCTGTA	TCCGATCTGANTACAGC
TCCGATCTCTNACTGTA	TCCGATCTGANTACAGT
TCCGATCTCTNCGTGTA	TCCGATCTGANTACACG
TCCGATCTCTNGGTGTA	TCCGATCTGANTACACC
TCCGATCTCTNTATGTA	TCCGATCTGANTACATA
TCCGATCTCTNACCGTA	TCCGATCTGANTACGGT
TCCGATCTCTNTGCGTA	TCCGATCTGANTACGCA
TCCGATCTCTNTACGTA	TCCGATCTGANTACGTA
TCCGATCTCTNAACGTA	TCCGATCTGANTACGTT
TCCGATCTCTNTTGGTA	TCCGATCTGANTACCAA
TCCGATCTCTNCTGGTA	TCCGATCTGANTACCAG
TCCGATCTCTNCCGGTA	TCCGATCTGANTACCGG
TCCGATCTCTNTGGGTA	TCCGATCTGANTACCCA
TCCGATCTCTNCTAGTA	TCCGATCTGANTACTAG
TCCGATCTCTNGTAGTA	TCCGATCTGANTACTAC
TCCGATCTCTNTCAGTA	TCCGATCTGANTACTGA
TCCGATCTCTNTGAGTA	TCCGATCTGANTACTCA
TCCGATCTCTNCGAGTA	TCCGATCTGANTACTCG
TCCGATCTCTNAGAGTA	TCCGATCTGANTACTCT
TCCGATCTCTNGAAGTA	TCCGATCTGANTACTTC
TCCGATCTCTNCTTATA	TCCGATCTGANTATAAG
TCCGATCTCTNTCTATA	TCCGATCTGANTATAGA
TCCGATCTCTNGCTATA	TCCGATCTGANTATAGC
TCCGATCTCTNCGTATA	TCCGATCTGANTATACG
TCCGATCTCTNCATATA	TCCGATCTGANTATATG
TCCGATCTCTNGATATA	TCCGATCTGANTATATC
TCCGATCTCTNCCCATA	TCCGATCTGANTATGGG
TCCGATCTCTNTGCATA	TCCGATCTGANTATGCA
TCCGATCTCTNCGCATA	TCCGATCTGANTATGCG
TCCGATCTCTNCACATA	TCCGATCTGANTATGTG
TCCGATCTCTNCTGATA	TCCGATCTGANTATCAG
TCCGATCTCTNACGATA	TCCGATCTGANTATCGT
TCCGATCTCTNGGGATA	TCCGATCTGANTATCCC
TCCGATCTCTNCAGATA	TCCGATCTGANTATCTG
TCCGATCTCTNCAAATA	TCCGATCTGANTATTTG
TCCGATCTCTNGGCTCA	TCCGATCTGANTGAGCC
TCCGATCTCTNCACTCA	TCCGATCTGANTGAGTG
TCCGATCTCTNTTGTCA	TCCGATCTGANTGACAA
TCCGATCTCTNGTGTCA	TCCGATCTGANTGACAC
TCCGATCTCTNTCGTCA	TCCGATCTGANTGACGA
TCCGATCTCTNTGGTCA	TCCGATCTGANTGACCA
TCCGATCTCTNGGGTCA	TCCGATCTGANTGACCC
TCCGATCTCTNAGGTCA	TCCGATCTGANTGACCT
TCCGATCTCTNCTATCA	TCCGATCTGANTGATAG
TCCGATCTCTNTCATCA	TCCGATCTGANTGATGA
TCCGATCTCTNTTTCCA	TCCGATCTGANTGGAAA
TCCGATCTCTNTGTCCA	TCCGATCTGANTGGACA
TCCGATCTCTNCGTCCA	TCCGATCTGANTGGACG
TCCGATCTCTNGTCCCA	TCCGATCTGANTGGGAC
TCCGATCTCTNCCCCCA	TCCGATCTGANTGGGGG
TCCGATCTCTNACCCCA	TCCGATCTGANTGGGGT
TCCGATCTCTNTGCCCA	TCCGATCTGANTGGGCA
TCCGATCTCTNCGCCCA	TCCGATCTGANTGGGCG
TCCGATCTCTNAGCCCA	TCCGATCTGANTGGGCT
TCCGATCTCTNATGCCA	TCCGATCTGANTGGCAT
TCCGATCTCTNGGGCCA	TCCGATCTGANTGGCCC
TCCGATCTCTNTAGCCA	TCCGATCTGANTGGCTA
TCCGATCTCTNCTTGCA	TCCGATCTGANTGCAAG
TCCGATCTCTNCCTGCA	TCCGATCTGANTGCAGG
TCCGATCTCTNTGTGCA	TCCGATCTGANTGCACA
TCCGATCTCTNGGTGCA	TCCGATCTGANTGCACC
TCCGATCTCTNCCCGCA	TCCGATCTGANTGCGGG
TCCGATCTCTNTGCGCA	TCCGATCTGANTGCGCA
TCCGATCTCTNCGCGCA	TCCGATCTGANTGCGCG
TCCGATCTCTNGGCGCA	TCCGATCTGANTGCGCC
TCCGATCTCTNAGCGCA	TCCGATCTGANTGCGCT
TCCGATCTCTNGTGGCA	TCCGATCTGANTGCCAC
TCCGATCTCTNACGGCA	TCCGATCTGANTGCCGT
TCCGATCTCTNCGGGCA	TCCGATCTGANTGCCCG
TCCGATCTCTNGGGGCA	TCCGATCTGANTGCCCC
TCCGATCTCTNAAGGCA	TCCGATCTGANTGCCTT
TCCGATCTCTNCTAGCA	TCCGATCTGANTGCTAG
TCCGATCTCTNATAGCA	TCCGATCTGANTGCTAT
TCCGATCTCTNTCAGCA	TCCGATCTGANTGCTGA
TCCGATCTCTNACAGCA	TCCGATCTGANTGCTGT
TCCGATCTCTNTCTACA	TCCGATCTGANTGTAGA
TCCGATCTCTNCGTACA	TCCGATCTGANTGTACG
TCCGATCTCTNGGTACA	TCCGATCTGANTGTACC
TCCGATCTCTNTATACA	TCCGATCTGANTGTATA
TCCGATCTCTNTCCACA	TCCGATCTGANTGTGGA
TCCGATCTCTNGGCACA	TCCGATCTGANTGTGCC
TCCGATCTCTNGACACA	TCCGATCTGANTGTGTC
TCCGATCTCTNATGACA	TCCGATCTGANTGTCAT
TCCGATCTCTNTGGACA	TCCGATCTGANTGTCCA
TCCGATCTCTNCTAACA	TCCGATCTGANTGTTAG
TCCGATCTCTNCGAACA	TCCGATCTGANTGTTCG
TCCGATCTCTNTTTTGA	TCCGATCTGANTCAAAA
TCCGATCTCTNGTCTGA	TCCGATCTGANTCAGAC
TCCGATCTCTNTGCTGA	TCCGATCTGANTCAGCA
TCCGATCTCTNTTGTGA	TCCGATCTGANTCACAA
TCCGATCTCTNCTGTGA	TCCGATCTGANTCACAG
TCCGATCTCTNGTGTGA	TCCGATCTGANTCACAC
TCCGATCTCTNATGTGA	TCCGATCTGANTCACAT
TCCGATCTCTNTCGTGA	TCCGATCTGANTCACGA
TCCGATCTCTNGCGTGA	TCCGATCTGANTCACGC
TCCGATCTCTNTGGTGA	TCCGATCTGANTCACCA
TCCGATCTCTNCGGTGA	TCCGATCTGANTCACCG
TCCGATCTCTNGCATGA	TCCGATCTGANTCATGC
TCCGATCTCTNGAATGA	TCCGATCTGANTCATTC
TCCGATCTCTNGCTCGA	TCCGATCTGANTCGAGC
TCCGATCTCTNATCCGA	TCCGATCTGANTCGGAT
TCCGATCTCTNGCCCGA	TCCGATCTGANTCGGGC
TCCGATCTCTNCGCCGA	TCCGATCTGANTCGGCG
TCCGATCTCTNGGCCGA	TCCGATCTGANTCGGCC
TCCGATCTCTNGACCGA	TCCGATCTGANTCGGTC
TCCGATCTCTNCTGCGA	TCCGATCTGANTCGCAG
TCCGATCTCTNGTGCGA	TCCGATCTGANTCGCAC
TCCGATCTCTNCCGCGA	TCCGATCTGANTCGCGG
TCCGATCTCTNGCGCGA	TCCGATCTGANTCGCGC
TCCGATCTCTNACGCGA	TCCGATCTGANTCGCGT
TCCGATCTCTNCGGCGA	TCCGATCTGANTCGCCG
TCCGATCTCTNCGACGA	TCCGATCTGANTCGTCG
TCCGATCTCTNGGACGA	TCCGATCTGANTCGTCC
TCCGATCTCTNAGACGA	TCCGATCTGANTCGTCT
TCCGATCTCTNTTTGGA	TCCGATCTGANTCCAAA
TCCGATCTCTNGTTGGA	TCCGATCTGANTCCAAC
TCCGATCTCTNATTGGA	TCCGATCTGANTCCAAT
TCCGATCTCTNTGTGGA	TCCGATCTGANTCCACA
TCCGATCTCTNGGTGGA	TCCGATCTGANTCCACC
TCCGATCTCTNAATGGA	TCCGATCTGANTCCATT
TCCGATCTCTNCTCGGA	TCCGATCTGANTCCGAG
TCCGATCTCTNACCGGA	TCCGATCTGANTCCGGT
TCCGATCTCTNCGCGGA	TCCGATCTGANTCCGCG
TCCGATCTCTNCACGGA	TCCGATCTGANTCCGTG
TCCGATCTCTNAACGGA	TCCGATCTGANTCCGTT
TCCGATCTCTNTTGGGA	TCCGATCTGANTCCCAA
TCCGATCTCTNGTGGGA	TCCGATCTGANTCCCAC
TCCGATCTCTNATGGGA	TCCGATCTGANTCCCAT
TCCGATCTCTNTCGGGA	TCCGATCTGANTCCCGA
TCCGATCTCTNGCGGGA	TCCGATCTGANTCCCGC
TCCGATCTCTNTGGGGA	TCCGATCTGANTCCCCA
TCCGATCTCTNGGGGGA	TCCGATCTGANTCCCCC
TCCGATCTCTNAGGGGA	TCCGATCTGANTCCCCT
TCCGATCTCTNACAGGA	TCCGATCTGANTCCTGT
TCCGATCTCTNGGAGGA	TCCGATCTGANTCCTCC
TCCGATCTCTNAGAGGA	TCCGATCTGANTCCTCT
TCCGATCTCTNGTTAGA	TCCGATCTGANTCTAAC
TCCGATCTCTNTGTAGA	TCCGATCTGANTCTACA
TCCGATCTCTNCGTAGA	TCCGATCTGANTCTACG
TCCGATCTCTNGGTAGA	TCCGATCTGANTCTACC
TCCGATCTCTNTATAGA	TCCGATCTGANTCTATA
TCCGATCTCTNCTCAGA	TCCGATCTGANTCTGAG
TCCGATCTCTNATCAGA	TCCGATCTGANTCTGAT
TCCGATCTCTNCCCAGA	TCCGATCTGANTCTGGG
TCCGATCTCTNTGCAGA	TCCGATCTGANTCTGCA
TCCGATCTCTNTACAGA	TCCGATCTGANTCTGTA
TCCGATCTCTNGTGAGA	TCCGATCTGANTCTCAC
TCCGATCTCTNATGAGA	TCCGATCTGANTCTCAT
TCCGATCTCTNCCGAGA	TCCGATCTGANTCTCGG
TCCGATCTCTNGGGAGA	TCCGATCTGANTCTCCC
TCCGATCTCTNCAGAGA	TCCGATCTGANTCTCTG
TCCGATCTCTNGAGAGA	TCCGATCTGANTCTCTC
TCCGATCTCTNGTAAGA	TCCGATCTGANTCTTAC
TCCGATCTCTNATAAGA	TCCGATCTGANTCTTAT
TCCGATCTCTNACAAGA	TCCGATCTGANTCTTGT
TCCGATCTCTNGGTTAA	TCCGATCTGANTTAACC
TCCGATCTCTNTGCTAA	TCCGATCTGANTTAGCA
TCCGATCTCTNAGCTAA	TCCGATCTGANTTAGCT
TCCGATCTCTNCGGTAA	TCCGATCTGANTTACCG
TCCGATCTCTNTAGTAA	TCCGATCTGANTTACTA
TCCGATCTCTNTGATAA	TCCGATCTGANTTATCA
TCCGATCTCTNGGTCAA	TCCGATCTGANTTGACC
TCCGATCTCTNTCCCAA	TCCGATCTGANTTGGGA
TCCGATCTCTNGCCCAA	TCCGATCTGANTTGGGC
TCCGATCTCTNGCGCAA	TCCGATCTGANTTGCGC
TCCGATCTCTNAGGCAA	TCCGATCTGANTTGCCT
TCCGATCTCTNTAGCAA	TCCGATCTGANTTGCTA
TCCGATCTCTNTGTGAA	TCCGATCTGANTTCACA
TCCGATCTCTNGCCGAA	TCCGATCTGANTTCGGC
TCCGATCTCTNCGCGAA	TCCGATCTGANTTCGCG
TCCGATCTCTNGACGAA	TCCGATCTGANTTCGTC
TCCGATCTCTNTTGGAA	TCCGATCTGANTTCCAA
TCCGATCTCTNGCGGAA	TCCGATCTGANTTCCGC
TCCGATCTCTNGGGGAA	TCCGATCTGANTTCCCC
TCCGATCTCTNCAGGAA	TCCGATCTGANTTCCTG
TCCGATCTCTNGAGGAA	TCCGATCTGANTTCCTC
TCCGATCTCTNGTAGAA	TCCGATCTGANTTCTAC
TCCGATCTCTNGGAGAA	TCCGATCTGANTTCTCC
TCCGATCTCTNCGTAAA	TCCGATCTGANTTTACG
TCCGATCTCTNCCCAAA	TCCGATCTGANTTTGGG
TCCGATCTCTNGCGAAA	TCCGATCTGANTTTCGC
TCCGATCTCTNACGAAA	TCCGATCTGANTTTCGT
