# Supplementary material for: Analysis of the p53/CEP-1 regulated non-coding transcriptome in C. elegans by an NSR-seq strategy
Source: Protein Cell. 2014 May 21;5(10):770–82. doi: 10.1007/s13238-014-0071-y (PMC4180458; doi:10.1007/s13238-014-0071-y)
Supplement: Supplementary file 3 — Supplementary Table 3. cDNA PCR primers compatible with GAII sequencing. (xls) (XLSX 8 kb) [file 13238_2014_71_MOESM3_ESM.xlsx]

## Sheet: Table S3
Supplementary Table 3. cDNA PCR primers compatible GAII sequencing.
Forward	AATGATACGGCGACCACCGAGATCTACACTCTTTCCCTACACGACGCTCTTCCGATCTCT
Reverse r1(N2)	CAAGCAGAAGACGGCATACGAGATCACTGTGTGACTGGAGTTCTCCGATCTGA
Reverse r2(N2/UV)	CAAGCAGAAGACGGCATACGAGATACATCGGTGACTGGAGTTCTCCGATCTGA
Reverse r3(cep-1)	CAAGCAGAAGACGGCATACGAGATTGGTCAGTGACTGGAGTTCTCCGATCTGA
Reverse r4(cep-1/UV)	CAAGCAGAAGACGGCATACGAGATCGTGATGTGACTGGAGTTCTCCGATCTGA
