# Supplementary material for: Analysis of the p53/CEP-1 regulated non-coding transcriptome in C. elegans by an NSR-seq strategy
Source: Protein Cell. 2014 May 21;5(10):770–82. doi: 10.1007/s13238-014-0071-y (PMC4180458; doi:10.1007/s13238-014-0071-y)
Supplement: Supplementary file 6 — Supplementary Table 6. The CEP-1 activated and repressed ncRNAs under normal conditions. (xls) (XLSX 27 kb) [file 13238_2014_71_MOESM6_ESM.xlsx]

## Sheet: Table S6
Supplementary Table 6.The CEP-1 activated ncRNAs under normal conditions.
refseq_id	locus	N2_FPKM	cep-1(gk138)_FPKM	Ratio N2/cep-1(gk138)	Wormbase_id	Classification	Binding site(number)	distance from TTS
NR_002655	III:12250342-12250454	919.521	196.207	4.68648	sls-2.8	SL2RNA	1	-1507
NR_002629	II:5844832-5844941	1022.52	55.5296	18.414	sls-2.1	SL2RNA
NR_000347	IV:8993129-9000674	632.556	119.082	5.31194	C53B4.9	snRNA
NR_003390	I:2514167-2514312	202.062	67.3525	3.00007	Y23H5B.10	snoRNA
NR_003418	II:8547139-8547269	174.006	76.9323	2.26181	W01C9.6	snoRNA
NR_003476	V:8221480-8223218	122.579	26.9121	4.55479	K07C11.12	snoRNA
NR_003408	II:217316-220620	476.914	40.6004	11.7465	F48A11.7	snoRNA
NR_003448	IV:12085393-12086912	658.529	85.7328	7.68118	F11A10.9	snoRNA
NR_023940	I:11604600-11611291	193.097	37.2994	5.17695	C17D12.8	snoRNA
NR_050055	I:4321095-4358873	166.103	0	#DIV/0!	ZK973.19
NR_071463	X:7218418-7225996	136.571	24.001	5.69022	ZK867.12
NR_069697	V:12210494-12210659	43.9665	7.45726	5.8958	ZK836.5
NR_072795	X:15637051-16290217	21.8299	2.02772	10.7657	ZK662.8
NR_052643	III:9807463-9807681	21.1741	3.98704	5.31073	ZK632.17
NR_053948	IV:5394928-5396707	15.2264	3.77626	4.03214	ZK616.62
NR_070695	X:3452483-3465830	270.849	118.412	2.28734	ZK377.9
NR_000284	IV:7498112-7501249	235.712	0	#DIV/0!	yrn-1	ceY RNA
NR_049932	I:912442-926879	8.18882	0	#DIV/0!	Y95B8A.16		1	-182
NR_052792	III:11087760-12231998	1.70041	0	#DIV/0!	Y75B8A.11		1	-545
NR_055597	IV:6364697-6364889	50.9601	0.022073	2308.71	Y73B6BL.281
NR_052151	III:2707849-2990046	21.493	0	#DIV/0!	Y71H2AM.27
NR_049997	I:2571528-2967267	174.483	23.3191	7.48241	Y71F9B.22		1	-89
NR_101642	I:3119599-3600679	2752.81	1268.72	2.16975	Y6B3B.15		1	-1574
NR_052995	IV:380017-4526957	4.8186	0.566207	8.51032	Y69A2AR.37
NR_101750	II:11535204-11538715	106.912	52.8511	2.02289	Y62F5A.16
NR_101882	IV:380017-4526957	388.326	59.7715	6.49684	Y55F3AM.23		2	-1139;-1489
NR_101993	IV:15737504-16675910	20.5603	8.94239	2.2992	Y51H4A.939		1	-515
NR_068731	V:5226557-5226936	115.724	11.2592	10.2782	Y49G5B.6
NR_101770	II:14151257-14819848	36.2116	11.0502	3.27701	Y48B6A.25
NR_056268	IV:8009447-8009657	10.9877	2.72825	4.02738	Y42H9B.9		1	-365
NR_101885	IV:380017-4526957	5546.46	965.272	5.74601	Y41D4B.33		1	-1257
NR_002375	III:10700673-10706884	12.1901	5.28046	2.30853	Y39A1A.21
NR_058154	IV:14033524-14034058	34.3045	11.2227	3.05671	Y37A1B.335		1	320
NR_069273	V:10322538-10332014	146.076	23.1691	6.30478	Y22F5B.1		1	-1020
NR_072729	X:15342146-15342288	188.321	43.228	4.35646	Y15E3A.7
NR_050006	I:2571528-2967267	49.4679	20.8051	2.37768	W10C8.15		1	-1255
NR_070003	V:14829573-14847290	373.49	84.6821	4.4105	W06A7.8		2	-1213;174
NR_101820	III:5837667-5837781	47.7101	0	#DIV/0!	W04D12.2		1	15
NR_071106	X:5699768-5700032	259.701	0	#DIV/0!	W01C8.9
NR_071103	X:5697408-5697631	2.13025	0	#DIV/0!	W01C8.11
NR_068920	V:6465195-6487331	11303	0	#DIV/0!	W01A11.16
NR_003178	V:12793088-12795285	1.68534	0.324806	5.18876	ugt-4		1	-1159
NR_069349	V:10722886-10723018	239.188	25.5009	9.37959	T28B11.6		1	-1509
NR_069351	V:10723072-10723511	16.7415	3.96412	4.22326	T28B11.21		1	-1695
NR_069151	V:9082699-9082836	73.4248	0	#DIV/0!	T27E4.19		1	-1192
NR_050786	II:147272-151932	71.0113	0	#DIV/0!	T25D3.6		2	-1365;-1099
NR_072134	X:11467101-11467456	6.67669	2.28374	2.92358	T25C12.7
NR_072284	X:12589616-12589763	17.5221	0	#DIV/0!	T24D5.9
NR_051512	II:9081187-9081323	282.583	17.8443	15.836	T24B8.15		1	117
NR_002364	II:9167961-9172869	2.0512	0.979962	2.09314	T23G7.2		1	-1950
NR_070779	X:3903327-3903467	276.08	30.8888	8.93787	T22B2.10		1	5
NR_072056	X:10927541-10927746	10.9208	2.9877	3.65525	T21B6.8
NR_068976	V:6879460-6879856	113.853	1.20843	94.2156	T19F4.5
NR_069438	V:11169255-11169536	3.36366	0	#DIV/0!	T19C4.22
NR_069135	V:8944173-8944374	5.70046	1.61074	3.53903	T19A5.9
NR_071466	X:7267937-7271159	29.6318	0	#DIV/0!	T10A3.3
NR_102198	X:9754535-9754677	501.039	68.6014	7.30363	T09B9.10		1	81
NR_050171	I:6174996-6175140	60.8297	0	#DIV/0!	T09B4.13
NR_070812	X:4078212-4081022	99.7908	24.5988	4.05673	T06F4.21
NR_056610	IV:11111972-11112161	40.3776	1.78993	22.5582	T05E11.10		1	-1361
NR_051383	II:7814059-7814262	38.9617	4.65217	8.37495	T05A6.11		1	-1675
NR_051377	II:7806151-7806308	283.778	37.2858	7.61089	T05A6.10
NR_072603	X:14819419-14819595	26.0542	8.23324	3.16451	T04C10.7
NR_072918	X:16791441-16793029	116.784	0	#DIV/0!	T01C8.10		1	459
NR_070476	X:1576037-2427499	84.4177	4.28169	19.716	T01B6.8
NR_072849	X:16317750-16317885	113.98	0	#DIV/0!	T01B4.5		1	-1770
NR_071706	X:8476318-8476668	7.31631	1.61919	4.5185	T01B10.13
NR_069564	V:11610756-11612453	22.596	8.65469	2.61084	sas-5
NR_101614	I:10436253-10436835	103.265	0.00523056	19742.6	rpl-30
NR_023976	V:12729499-12731702	2.44734	0.000550032	4449.45	R11D1.10		1	-785
NR_101844	III:9774120-9774201	29823.7	3505.59	8.50747	R10E11.13
NR_102261	X:17481077-17481248	785.673	0	#DIV/0!	R106.6
NR_072962	X:17519930-17527177	27.0646	0	#DIV/0!	R09G11.3		1	-942
NR_051539	II:9466879-9468392	11.4046	2.89817	3.9351	R09D1.11
NR_072084	X:11126558-11126708	32.9655	0	#DIV/0!	R08B4.12
NR_071352	X:6741276-6741409	32.9627	9.99705	3.29724	R03E9.9		1	-465
NR_070799	X:4008987-4009133	90.7867	12.6081	7.20066	R02E12.9
NR_072006	X:10594736-10595013	3.79026	0	#DIV/0!	M79.8		1	270
NR_071651	X:8258426-8261116	450.301	0	#DIV/0!	M60.13
NR_072537	X:14489926-14490789	7.94915	0	#DIV/0!	M163.16		2	-1779;-883
NR_053097	IV:380017-4526957	20.9682	8.90281	2.35523	M01H9.6		2	-856;260
NR_101548	I:4295024-4296742	2.39077	0.841055	2.84258	linc-85
NR_101854	III:11087760-12231998	2.08717	0.586008	3.56167	linc-76
NR_101574	I:6860393-6861996	61.4456	0	#DIV/0!	linc-53		1	-1489
NR_101801	III:3151798-3152597	3.4301	1.05292	3.2577	linc-45		2	152;458
NR_102223	X:13141555-13141952	4.45778	0.428938	10.3926	linc-43
NR_072402	X:13400670-13401392	10.0904	1.83112	5.51051	linc-34		1	-1146
NR_101661	II:1193993-1846789	45.5855	15.2627	2.98673	linc-16		2	-443;-1530
NR_068979	V:6881371-6890319	226.595	57.5471	3.93756	K11C4.7		1	-1026
NR_101576	I:7135087-7139670	57.1596	11.9905	4.76707	K10D3.10
NR_050445	I:9853875-9854148	11.1098	1.28034	8.67723	K10C3.9		2	-1456;77
NR_050447	I:9857372-9857522	213.76	106.842	2.00071	K10C3.7		1	-1959
NR_071576	X:7719424-7724989	42.687	0	#DIV/0!	K09F5.8
NR_068857	V:5805792-6326176	11.9545	0	#DIV/0!	K08B12.11
NR_071494	X:7463704-7464153	9.3935	4.37804	2.14559	K08A8.23
NR_101948	IV:9875667-9875888	47.1972	15.2243	3.10012	K07F5.21
NR_056510	IV:10175115-10175349	6.49371	0.129693	50.0699	K04D7.10
NR_070748	X:3817931-3826896	14.5059	3.89206	3.72705	K03C7.10
NR_072930	X:17001647-17008278	13.0618	1.96762	6.63838	K02H8.4
NR_101784	III:833426-833601	17.796	0	#DIV/0!	K02F3.15
NR_050434	I:9752590-9752732	883.078	355.843	2.48165	K02A11.9
NR_002644	III:2650840-2651554	5.08221	2.40892	2.10975	H19M22.4		1	199
NR_072690	X:15220304-15220452	342.097	73.2908	4.66767	H03A11.11		2	-621;253
NR_072546	X:14561322-14561611	13.8676	3.89589	3.55955	H01A20.4		1	-1296
NR_069899	V:13603561-13606676	4.08869	0.0715914	57.1115	fmo-4		1	-407
NR_070710	X:3558880-3563979	687.302	289.837	2.37134	F59D8.3		2	-1543;-211
NR_051606	II:10507189-10509759	173.129	4.51373	38.3561	F59B10.10		3	184;-666;-1129
NR_069653	V:11953680-11953937	86.5961	38.3674	2.25702	F58H1.20		1	-131
NR_069657	V:11957304-11957442	228.824	16.5847	13.7973	F58H1.16
NR_052927	IV:380017-4526957	678.949	0	#DIV/0!	F58F6.9		2	64;-401
NR_051162	II:6136052-6156806	8.96793	2.07611	4.31958	F57F10.2
NR_052247	III:4458077-4458274	50.3403	13.8153	3.64381	F56F3.7		2	-1143;-989
NR_070638	X:3191472-3191715	9.16113	1.62309	5.64425	F56E3.20
NR_051072	II:5465268-5465486	21.9237	1.18815	18.452	F56D1.8
NR_051070	II:5462188-5462380	35.2096	7.70457	4.56996	F56D1.10		1	122
NR_070563	X:2771848-2772008	161.896	0	#DIV/0!	F55F1.6
NR_101617	I:10781266-10781389	1059.04	377.773	2.80338	F55A3.8		1	288
NR_101841	III:8797079-8797247	64.0508	26.7456	2.39482	F54F2.13
NR_000052	I:3821670-3821992	36.4275	5.70422	6.38606	F53F10.7
NR_052827	III:13356702-13359157	10.3184	0	#DIV/0!	F53A2.10
NR_057186	IV:13709237-13709396	802.602	232.037	3.45894	F52D4.1
NR_072151	X:11597801-11597948	405.256	36.6198	11.0666	F52D10.10		2	-1988;-706
NR_070283	V:20443769-20448572	18.2718	4.42886	4.12562	F48F5.6		1	-1410
NR_072734	X:15380545-15380720	157.9	28.9028	5.46314	F47C8.7
NR_071142	X:5800333-5800559	78.0576	0	#DIV/0!	F46G11.18		1	-1980
NR_101624	I:11237808-11237972	73.4031	31.611	2.32207	F46A8.13		1	-178
NR_069083	V:8532692-8533148	906.884	319.691	2.83675	F45F2.14
NR_051754	II:11790678-11796879	11.8588	3.3432	3.54714	F43G6.14
NR_052697	III:10506056-10506710	126.111	0	#DIV/0!	F43D9.8
NR_052696	III:10488014-10499861	22.635	0	#DIV/0!	F43D9.11
NR_069983	V:14617666-14617786	241.932	17.4981	13.8262	F43D2.8		1	-1571
NR_051821	II:11918254-13303998	1.31825	0	#DIV/0!	F42G4.10
NR_056157	IV:7319956-7320371	1.85308	0.475679	3.89565	F42C5.16		1	-331
NR_053947	IV:5388789-5389033	32.9222	2.87697	11.4434	F41H10.36
NR_071673	X:8387903-8392521	123.526	60.8506	2.02999	F41D9.8
NR_069219	V:9730985-9731282	14.2794	2.98126	4.78972	F40F9.15
NR_052657	III:9910653-9910799	120.471	24.4474	4.92776	F40F12.11		2	360;470
NR_101647	I:14642786-15022967	16.3148	0	#DIV/0!	F39B2.14
NR_051668	II:11198923-11199133	95.2148	3.77	25.2559	F37H8.11
NR_051492	II:9020735-9021114	4.24534	0.236868	17.9228	F37B12.6
NR_050763	I:14642786-15022967	68.212	0	#DIV/0!	F32A7.9
NR_068864	V:5805792-6326176	26.5747	7.35683	3.61225	F31F7.6		3	-1838;-1254;-1426
NR_052423	III:6981490-6981624	271.734	36.7332	7.3975	F31E3.8
NR_069330	V:10681154-10681518	20.3011	1.00839	20.1322	F29F11.8
NR_069096	V:8660442-8660767	1.95811	0.627331	3.12133	F28A12.7		1	-615
NR_068805	V:5805792-6326176	288.139	32.4029	8.89238	F26F12.17
NR_071556	X:7643829-7643996	246.064	81.9468	3.00273	F26A10.8		2	-1776;-707
NR_071565	X:7649135-7649360	49.4833	13.0279	3.79826	F26A10.6
NR_052257	III:4520425-4536628	9.71666	0	#DIV/0!	F25F2.3		1	-266
NR_072302	X:12705543-12872396	39.0419	14.4189	2.70769	F16H9.4		1	-971
NR_050371	I:9364767-9389974	7.74709	0.517017	14.9842	F16A11.5		1	-1894
NR_071162	X:5820026-5820220	42.4881	3.88209	10.9446	F13D11.20
NR_070664	X:3314470-3314683	20.4619	2.58792	7.9067	F11D5.9		1	248
NR_070673	X:3315336-3323953	14.3544	0	#DIV/0!	F11D5.20
NR_070665	X:3315047-3315298	36.2486	8.30931	4.36241	F11D5.16
NR_072340	X:13008813-13013135	52.6624	7.20478	7.30937	F11C1.16		2	250;-466
NR_050474	I:10030173-10046158	117.349	55.1499	2.12782	F10G8.12
NR_072829	X:15637051-16290217	14.5239	3.85927	3.76338	F09C8.6
NR_101826	III:6353426-6365361	570.249	202.258	2.81941	C56G2.20
NR_071594	X:7866204-7866553	1.34966	0.217535	6.20433	C54D2.16
NR_056344	IV:9001124-9002714	2661.23	46.1419	57.6749	C53D6.18		2	409;-494
NR_050177	I:6236213-6249446	290.371	17.1986	16.8834	C48E7.14
NR_050229	I:6888742-6888883	34.8653	7.45726	4.67535	C48B6.11
NR_070988	X:5113068-5116833	223.075	38.2027	5.83925	C42D8.13
NR_071031	X:5413776-5441885	10.1452	3.2727	3.09995	C41A3.7
NR_050217	I:6790700-6790839	415.434	30.2351	13.7401	C37A2.9
NR_050149	I:5879141-5879557	26.4505	7.53846	3.50874	C34G6.9		1	-1933
NR_101558	I:5825722-5825891	143.78	29.0126	4.95578	C32F10.9
NR_071951	X:10253532-10253868	9.17843	0	#DIV/0!	C32A9.5
NR_071055	X:5478186-5478314	71.6221	24.4521	2.92908	C25F6.17
NR_102021	V:5575436-5581325	179.379	25.6481	6.99385	C18C4.17		1	-185
NR_072656	X:15040655-15040880	6.91321	0	#DIV/0!	C18B12.9
NR_023939	I:7405036-7408124	27.9506	7.61559	3.67018	C15A11.7
NR_070400	X:1576037-2427499	1.38445	0	#DIV/0!	C14E2.10
NR_052201	III:3720276-3723576	25.3053	8.32437	3.03991	C14B1.7		2	262;-1570
NR_055421	IV:6157426-6172921	50.2617	3.71317	13.5361	C11D2.100
NR_050183	I:6285009-6287602	99.2956	32.0197	3.10108	C10G11.15
NR_050184	I:6285009-6287602	15.3567	7.00892	2.19102	C10G11.14
NR_071211	X:6034706-6039423	21938.4	2185.16	10.0397	C09B8.10		1	-954
NR_069072	V:8345759-8349888	7973.87	1047.13	7.61498	C08D8.6		2	-56;-1522
NR_051413	II:8027990-8028486	283.248	56.4466	5.01798	C08B11.13		2	-688;144
NR_056295	IV:8205097-8205381	12.0732	3.35472	3.59887	C07G1.14		2	-1164;-1812
NR_069333	V:10691399-10691533	86.7879	21.4203	4.05167	C05A2.2		1	-1077
NR_072499	X:14047700-14047840	70.2417	13.585	5.17053	C04C11.18
NR_002412	X:14020520-14022246	3.26244	4.64e-05	70311.2	C04C11.1		1	-1191
NR_052224	III:4104917-4105058	54.0299	14.9145	3.62264	C03C10.11		1	-290
NR_053542	IV:5093496-5103260	4403.21	982.83	4.48013	C02B10.74		1	-736
NR_056196	IV:7424483-7444344	6.85528	0	#DIV/0!	B0496.12
NR_051367	II:7720820-7720950	76.9456	0	#DIV/0!	B0495.12
NR_055089	IV:5975559-6004017	28.3551	12.058	2.35156	B0350.83		1	-1773
NR_052237	III:4367946-4370070	33.9172	14.7152	2.30491	B0285.12
NR_102023	V:5684871-5685679	8.24684	4.02507	2.04887	anr-6
NR_102086	V:12810330-12811136	18.5933	0	#DIV/0!	anr-29
NR_101793	III:2436092-2442316	4.70735	0.193785	24.2916	anr-28		1	-1437
NR_102080	V:12009631-12013383	27.632	4.24834	6.50419	anr-15		1	-1927
