# Supplementary material for: Analysis of the p53/CEP-1 regulated non-coding transcriptome in C. elegans by an NSR-seq strategy
Source: Protein Cell. 2014 May 21;5(10):770–82. doi: 10.1007/s13238-014-0071-y (PMC4180458; doi:10.1007/s13238-014-0071-y)
Supplement: Supplementary file 7 — Supplementary Table 7. The CEP-1 repressed ncRNAs under normal conditions. (xls) (XLSX 75 kb) [file 13238_2014_71_MOESM7_ESM.xlsx]

## Sheet: Table S7
Supplementary Table 7. The CEP-1 repressed ncRNAs under normal conditions.
refseq_id	locus	N2_FPKM	cep-1(gk138)_FPKM	Ratio N2/cep-1(gk138)	Wormbase_id	Classification
NR_003472	V:7142037-7145285	0	475.485	0	F10D2.13	snRNA
NR_000588	V:11488267-11488411	0	47.0969	0	T11F9.16	snRNA
NR_003445	IV:9001124-9002714	0.655348	3832.89	0.00017098	C53D6.12	snRNA
NR_003382	I:2571528-2967267	56.108	194.128	0.289026	F32B5.9	snRNA
NR_002662	IV:5261901-5262010	0	31.6904	0	sls-2.12	SL2RNA
NR_002618	II:5544137-5544264	0	63.3808	0	sls-2.3	SL2RNA
NR_003487	X:15619412-15619543	475.186	1343.42	0.353714	K09E9.5	snoRNA
NR_003475	V:8221480-8223218	0	41.0209	0	K07C11.11	snoRNA
NR_003483	V:19641447-19643992	0	50.0263	0	Y43F8C.22	snoRNA		\
NR_003484	V:15190951-15191069	32.4306	89.9581	0.360508	Y75B12B.12	snoRNA
NR_003466	V:12596526-12599057	0	118.473	0	C14C10.8	snoRNA
NR_001523	V:11776879-11783264	319763	2720000	0.11756	F55A11.10	snoRNA
NR_002672	V:10771437-10772750	0	163.774	0	D1054.17	snoRNA
NR_003478	V:10350589-10352939	326.612	1232.2	0.265064	K07C5.12	snoRNA
NR_003446	IV:8926321-8929011	0	11.7289	0	D1046.6	snoRNA
NR_001499	IV:380017-4526957	0	10074.2	0	Y55F3BR.9	snoRNA
NR_003441	IV:11473603-11479203	0	22.4557	0	C10C6.8	snoRNA
NR_003426	III:9715956-9720183	0	6088.77	0	C07A9.14	snoRNA
NR_023959	III:8164302-8172223	27.2693	103.715	0.262925	C50C3.14	snoRNA
NR_003424	III:7700552-7709400	0	13.5572	0	C03B8.5	snoRNA
NR_002643	III:7336549-7338116	1326.61	5736.91	0.231241	F56C9.12	snoRNA
NR_002638	III:56859-635891	0	2613.5	0	F30H5.4	snoRNA
NR_003429	III:5679280-5680099	761.391	2526.37	0.301377	F54E7.11	snoRNA
NR_023957	III:4757268-4759508	0	7.45726	0	B0393.10	snoRNA
NR_003435	III:4689309-4692043	0	40.6923	0	T04A8.17	snoRNA
NR_003438	III:13302900-13307072	0	17.8443	0	Y43F4B.12	snoRNA
NR_023960	III:10428711-10435870	0	9.6198	0	H04D03.5	snoRNA
NR_003411	II:8075438-8075573	0	82.9135	0	K02C4.8	snoRNA
NR_003422	II:4941756-4943928	0	41.715	0	ZK546.18	snoRNA
NR_003406	II:14017868-14020849	6725.32	30557.6	0.220087	F01D5.12	snoRNA
NR_003400	II:10560253-10563311	0	125.563	0	C06A1.9	snoRNA
NR_023942	I:9168454-9177108	0	51.0116	0	F25H5.9	snoRNA
NR_003387	I:6212138-6214577	0	22.6938	0	T08B2.13	snoRNA
NR_003383	I:5610610-5616383	0	59.3865	0	F46F11.12	snoRNA
NR_003379	I:4573621-5262993	0	84.0275	0	D1007.20	snoRNA
NR_003393	I:2069722-2070606	0	71.9618	0	Y37E3.22	snoRNA
NR_002606	I:111054-112227	0	43.2322	0	F53G12.12	snoRNA
NR_003381	I:10569074-10569923	6.71206	31.7861	0.211163	F25H2.14	snoRNA
NR_071901	X:9950286-9950429	0	6.96371	0	C17G1.10
NR_071899	X:9932300-9932481	0	19.5463	0	C17G1.9
NR_071897	X:9931648-9931793	0	6.51401	0	C17G1.13
NR_071894	X:9872843-9882140	0	27.81	0	R07B1.19
NR_071850	X:9580896-9581031	0	8.35094	0	F49E2.9
NR_071842	X:9472402-9515824	0	32.4459	0	T19C11.3
NR_071843	X:9472402-9515824	0	59.6684	0	T19C11.2
NR_071837	X:9397684-9426616	0	3.71178	0	C23F12.7
NR_071831	X:9364857-9385659	0	9.26191	0	E01H11.6
NR_071830	X:9330623-9330874	0	21.6454	0	T20B5.5
NR_071812	X:9128157-9128347	0	4.01592	0	C25A11.6
NR_071811	X:9126089-9126239	0	5.55132	0	C25A11.9
NR_070369	X:910340-910487	0	6.10331	0	ZC13.11
NR_071810	X:9098282-9113261	0	4.93344	0	C25A11.8
NR_071805	X:9087560-9097395	0	15.1099	0	H08J11.3
NR_071797	X:9085624-9085766	0	7.20467	0	F47E1.9
NR_071752	X:8763849-8765991	0	6.30406	0	M02D8.10
NR_071739	X:8652758-8652861	0	47.1211	0	F12D9.17
NR_071720	X:8580335-8580501	0	2.20499	0	F18E9.10
NR_071716	X:8505603-8505891	0	12.9836	0	H03E18.3
NR_071709	X:8481820-8481999	0	5.11631	0	T01B10.9
NR_071708	X:8479107-8479253	0	13.4307	0	T01B10.8
NR_071703	X:8455841-8456026	0	15.2066	0	F16F9.6
NR_071692	X:8438777-8438916	0	8.00028	0	F16F9.10
NR_071680	X:8401725-8401867	0	7.20467	0	F41D9.10
NR_071678	X:8397090-8397501	0	1.12149	0	F41D9.7
NR_071675	X:8392697-8392785	0	200.965	0	F41D9.12
NR_071669	X:8357261-8357467	0	1.46653	0	F40B5.5
NR_071650	X:8257685-8257831	0	36.5387	0	M60.11
NR_071640	X:8185487-8203721	0	3.22173	0	C17H11.10
NR_071644	X:8185487-8203721	0	19.3036	0	C47D2.4
NR_071629	X:8116580-8120049	0	12.2066	0	C02B8.11
NR_071622	X:8050960-8058154	0	14.0168	0	C18A11.11
NR_071619	X:8014988-8025365	29.5117	170.706	0.17288	C34D10.3
NR_071615	X:8001759-8001951	0	1.80524	0	F45E1.11
NR_071610	X:7951570-7951781	0	3.77384	0	C14F5.10
NR_071590	X:7861734-7861940	0	2.93289	0	C54D2.10
NR_071589	X:7848166-7861248	9.18815	111.182	0.0826406	C54D2.11
NR_071585	X:7842168-7842368	0	4.92601	0	C54D2.18
NR_071583	X:7825721-7826013	0	6.39909	0	C54D2.14
NR_070358	X:772505-775205	0	5.02239	0	T04G9.8
NR_071577	X:7719424-7724989	0	17.1822	0	K09F5.7
NR_102190	X:7719424-7724989	13.2197	88.6968	0.149044	K09F5.14
NR_071570	X:7688902-7689115	0	1.29396	0	C53C9.6
NR_071558	X:7644133-7644278	0	13.028	0	F26A10.26
NR_071554	X:7642333-7642542	0	1.38874	0	F26A10.11
NR_071551	X:7639060-7639229	0	3.25901	0	F26A10.15
NR_071550	X:7638870-7639005	0	9.26191	0	F26A10.18
NR_071537	X:7600309-7607993	0	2.87624	0	C44E12.4
NR_071539	X:7600309-7607993	0	7.45727	0	C44E12.6
NR_071532	X:7586153-7594738	0	1.78641	0	F08C6.13
NR_071523	X:7544807-7545239	0	6.96371	0	F46C8.21
NR_071507	X:7478421-7478605	0	2.28485	0	K08A8.4
NR_071497	X:7466268-7475242	0	3.93281	0	K08A8.25
NR_071498	X:7466268-7475242	0	40.3781	0	K08A8.10
NR_071499	X:7466268-7475242	0	3.5521	0	K08A8.12
NR_071502	X:7466268-7475242	0	2.28586	0	K08A8.7
NR_071486	X:7457416-7457557	0	7.45726	0	K08A8.21
NR_071484	X:7456870-7457012	0	7.20467	0	K08A8.28
NR_071465	X:7230839-7238612	0	40.5996	0	F46H5.9
NR_071461	X:7218418-7225996	0	7.62352	0	ZK867.14
NR_071456	X:7217048-7217190	0	7.20467	0	ZK867.11
NR_071454	X:7216419-7216564	0	6.51401	0	ZK867.22
NR_071452	X:7215497-7215639	0	7.20467	0	ZK867.17
NR_071448	X:7211657-7213849	0	7.20467	0	ZK867.5
NR_071434	X:7158605-7158839	0	1.09451	0	C54D1.10
NR_071433	X:7151408-7151695	0	4.48962	0	C54D1.9
NR_071405	X:6967455-6974816	0	2.45781	0	F01E11.9
NR_071409	X:6967455-6974816	0	6.7337	0	F01E11.12
NR_071402	X:6962759-6963023	0	5.89936	0	C16E9.26
NR_071399	X:6961254-6961625	0.466068	1.44765	0.321948	C16E9.15
NR_071397	X:6960200-6960402	0	27.3742	0	C16E9.16
NR_071398	X:6960200-6960402	0	12.7529	0	C16E9.10
NR_071393	X:6956848-6957139	2.52102	5.65767	0.445593	C16E9.25
NR_071390	X:6952091-6952283	0	3.00416	0	C16E9.18
NR_071389	X:6951078-6951250	0	6.30406	0	C16E9.13
NR_071386	X:6949733-6949881	0	5.91124	0	C16E9.14
NR_071381	X:6914896-6920458	0	2.00841	0	F14B8.10
NR_071368	X:6853597-6860506	0	1.75879	0	C53B7.12
NR_071360	X:6782629-6782766	0	8.5993	0	H22K11.6
NR_071358	X:6777884-6778108	0	1.07709	0	H22K11.7
NR_071353	X:6743932-6744556	0	1.59273	0	R03E9.10
NR_071334	X:6684514-6690024	0	1.07709	0	F38B6.14
NR_071335	X:6684514-6690024	0	1.18815	0	F38B6.23
NR_071332	X:6661865-6668800	0	4.24799	0	C56E10.5
NR_071321	X:6579773-6579979	0	4.39958	0	T28B4.6
NR_071320	X:6577872-6578017	0	6.51401	0	T28B4.8
NR_071313	X:6519199-6521871	0	1.81198	0	F22A3.15
NR_071299	X:6485029-6485281	0	2.15738	0	C15B12.12
NR_071292	X:6402639-6402969	0	2.95284	0	T22E5.8
NR_071273	X:6240289-6240500	0	1.17258	0	C14F11.30
NR_071271	X:6235737-6235913	0	2.69808	0	C14F11.20
NR_071270	X:6224849-6225119	0	1.61069	0	C14F11.32
NR_071258	X:6217506-6217654	0	5.91124	0	C14F11.21
NR_071250	X:6207794-6207941	0	36.6198	0	C14F11.14
NR_071248	X:6167349-6167628	0	13.3117	0	C34H3.13
NR_071245	X:6164725-6165063	0	1.18815	0	C34H3.10
NR_071237	X:6155328-6155519	0	1.96645	0	C34H3.11
NR_071229	X:6134361-6134650	0	2.35456	0	C34H3.6
NR_071200	X:5971654-5977814	0	64.8483	0	R07E4.8
NR_071201	X:5971654-5977814	0	63.4704	0	R07E4.9
NR_071202	X:5971654-5977814	0	24.0137	0	R07E4.7
NR_071192	X:5904397-5904525	0	97.8086	0	H05L03.7
NR_071177	X:5862716-5872706	0	40.9798	0	F49E10.23
NR_071178	X:5862716-5872706	0	34.3972	0	F49E10.13
NR_071173	X:5859293-5859535	0	30.5165	0	F49E10.17
NR_071168	X:5854212-5854360	0	32.9957	0	W06B11.10
NR_071167	X:5847389-5847523	0	48.099	0	W06B11.8
NR_071166	X:5841129-5841321	0	9.57342	0	W06B11.9
NR_071161	X:5819064-5819303	1.1915	5.15142	0.231295	F13D11.17
NR_071158	X:5817133-5817401	39.5241	255.712	0.154565	F13D11.11
NR_071152	X:5814423-5814568	0	29.0074	0	F13D11.10
NR_071131	X:5766441-5770915	0	1.642	0	C54H2.6
NR_071122	X:5738896-5743210	0	4.37805	0	C41G11.13
NR_071114	X:5729838-5729981	0	6.96371	0	C41G11.20
NR_071112	X:5728919-5729142	0	1.09451	0	C41G11.15
NR_071108	X:5705260-5705391	0	109.214	0	W01C8.12
NR_071098	X:5667808-5667953	0	6.51401	0	T22B7.10
NR_071097	X:5666449-5666640	0	1.96645	0	T22B7.19
NR_071067	X:5523012-5523144	0	14.8323	0	C54G7.16
NR_071065	X:5506688-5506834	0	285.021	0	T23F2.10
NR_071062	X:5493506-5493704	0	5.12148	0	T23F2.12
NR_071057	X:5479726-5484673	0	261.805	0	C25F6.11
NR_071056	X:5478864-5479011	0	12.2066	0	C25F6.9
NR_071053	X:5477313-5477545	0	9.89796	0	C25F6.16
NR_071046	X:5475097-5475359	0	2.55428	0	C25F6.12
NR_071047	X:5475097-5475359	0	1.74112	0	C25F6.10
NR_071045	X:5472653-5472799	0	18.7178	0	C25F6.25
NR_071013	X:5263943-5264158	0	2.5001	0	Y34B4A.16
NR_071011	X:5252816-5252950	0	19.2396	0	Y34B4A.13
NR_071004	X:5193521-5193723	0	14.1247	0	T03G11.19
NR_071003	X:5189044-5189184	0	7.72221	0	T03G11.15
NR_070991	X:5123047-5123212	0	18.0728	0	C31H2.13
NR_070978	X:5041303-5041463	0	85.4937	0	H13J03.1
NR_070973	X:4972884-4997548	30.2663	114.842	0.263547	ZC8.7
NR_070964	X:4899772-4899918	0	12.6081	0	T07F12.6
NR_070949	X:4812795-4813074	0	8.88199	0	R08E3.5
NR_070944	X:4786207-4790120	0	3.68672	0	F43C9.9
NR_070939	X:4759042-4761582	0	1.67413	0	C39E6.11
NR_070931	X:4711869-4712125	0	20.3002	0	DL2.1
NR_102182	X:4681247-4682676	0	27.8548	0	K02G10.16
NR_070921	X:4635769-4635911	0	7.20467	0	C46C11.5
NR_070920	X:4611011-4620396	0	1.14054	0	T13H2.6
NR_070894	X:4495199-4504072	0	3.9174	0	F46H6.8
NR_070881	X:4437816-4437957	0	7.45726	0	F15A8.12
NR_070874	X:4419373-4419582	0	1.38868	0	F15A8.10
NR_070331	X:434767-434892	0	82.0205	0	ZK1193.7
NR_070330	X:434626-434758	0	10.395	0	ZK1193.6
NR_070329	X:434391-434524	0	19.9941	0	ZK1193.9
NR_070850	X:4294611-4294928	0	4.27736	0	C52B9.15
NR_070820	X:4107463-4110388	0	11.5168	0	F09F9.10
NR_070816	X:4088747-4088961	0	8.63814	0	T06F4.10
NR_070807	X:4072623-4072855	0	1.77605	0	T06F4.11
NR_070800	X:4057540-4071426	0	4.2872	0	T06F4.17
NR_070801	X:4057540-4071426	0	2.48092	0	T06F4.16
NR_070804	X:4057540-4071426	0	14.349	0	T06F4.20
NR_070795	X:3976826-3977046	0	1.14934	0	C16B8.13
NR_070768	X:3867736-3868007	0	5.52283	0	ZC64.9
NR_070766	X:3865002-3865143	0	74.5726	0	ZC64.16
NR_070765	X:3863277-3863394	0	40.6004	0	ZC64.11
NR_070762	X:3862495-3862789	0	3.62224	0	ZC64.14
NR_070763	X:3862495-3862789	0	87.7988	0	ZC64.15
NR_070759	X:3857970-3858106	0	29.6229	0	ZC64.8
NR_070758	X:3844199-3857724	0	33.2278	0	ZC64.5
NR_070750	X:3827211-3829281	0	4.28503	0	K03C7.7
NR_070746	X:3817931-3826896	0	9.29872	0	K03C7.9
NR_070747	X:3817931-3826896	0	29.829	0	K03C7.15
NR_070749	X:3817931-3826896	0	1.54624	0	K03C7.14
NR_070727	X:3740557-3742241	0	1.61074	0	T14G12.9
NR_070706	X:3488112-3488371	0	4.10633	0	C12D12.10
NR_070705	X:3477562-3477698	0	8.92213	0	ZK377.8
NR_070701	X:3470835-3470946	0	28.1332	0	ZK377.11
NR_070696	X:3452483-3465830	0	13.905	0	ZK377.10
NR_070697	X:3452483-3465830	0	13.028	0	ZK377.5
NR_070685	X:3356076-3356246	18.0413	84.4781	0.213562	ZK816.6
NR_070672	X:3315336-3323953	0	2.58451	0	F11D5.24
NR_070663	X:3314061-3314260	0	5.93716	0	F11D5.12
NR_070659	X:3310664-3310809	0	39.084	0	F11D5.35
NR_070657	X:3309271-3309410	0	21.9375	0	F11D5.26
NR_070641	X:3196298-3199281	0	1.16851	0	F56E3.14
NR_070637	X:3190261-3190469	0	8.29234	0	F56E3.17
NR_070634	X:3183336-3183537	0	5.87659	0	F56E3.10
NR_070632	X:3179633-3179843	0	1.36413	0	F56E3.5
NR_070631	X:3178962-3179147	0	2.23513	0	F56E3.8
NR_070629	X:3159708-3159853	0	6.51401	0	C15C7.12
NR_070612	X:3063486-3063621	0	9.26191	0	C33D12.13
NR_070587	X:2918796-2923973	0	16.654	0	F52B10.18
NR_070588	X:2918796-2923973	0	7.45726	0	F52B10.17
NR_070586	X:2907691-2907848	40.9972	348.742	0.117557	F52B10.19
NR_070584	X:2907279-2907424	0	13.028	0	F52B10.6
NR_070574	X:2885305-2885572	0	6.96371	0	F53B3.11
NR_070572	X:2866065-2871054	0	1.55072	0	F53B3.9
NR_070568	X:2772072-2798764	0	1.01087	0	C14A11.10
NR_070557	X:2762126-2762255	0	146.886	0	F25H10.9
NR_070543	X:2673694-2682176	0	31.1851	0	T14G11.4
NR_070537	X:2621738-2664565	0	58.1425	0	C09B7.6
NR_070519	X:2522731-2522848	0	40.6004	0	R11B5.9
NR_070511	X:2509712-2515303	0	8.29234	0	K02E10.12
NR_102141	X:194060-194282	0	2.22471	0	T08D2.11
NR_072973	X:17670398-17670683	0	6.96371	0	T23E7.9
NR_102262	X:17481758-17481853	0	182.235	0	R106.7
NR_072953	X:17383524-17391477	0	94.253	0	F10D7.6
NR_072954	X:17383524-17391477	0	12.6012	0	F10D7.8
NR_072942	X:17203478-17203621	0	68.1996	0	T08G2.4
NR_072927	X:16986838-16987062	0	1.07709	0	K02H8.2
NR_000950	X:16929830-16931536	0.138412	1.53401	0.0902289	C30E1.9
NR_000951	X:16929830-16931536	4.1879	11.4821	0.364733	C30E1.9
NR_072916	X:16767879-16770412	0	6.51401	0	C10E2.7
NR_072914	X:16729479-16743676	0	48.224	0	T21F2.2
NR_102251	X:16698047-16698208	0	118.844	0	F22H10.10
NR_072874	X:16445723-16445943	0	18.4995	0	F38E9.8
NR_072852	X:16363601-16363872	0	8.6617	0	W09B12.2
NR_070433	X:1576037-2427499	0	17.4067	0	Y102A11A.13
NR_070445	X:1576037-2427499	0	2.18975	0	F53B1.13
NR_070463	X:1576037-2427499	0	4.08738	0	T14F9.18
NR_070464	X:1576037-2427499	0	2.41735	0	T14F9.20
NR_070475	X:1576037-2427499	0	8.2978	0	T10H10.5
NR_070478	X:1576037-2427499	0	42.7457	0	T01B6.5
NR_070493	X:1576037-2427499	0	6.30821	0	F47G3.8
NR_070496	X:1576037-2427499	0	14.4141	0	F47G3.6
NR_102151	X:1576037-2427499	0	8.32335	0	C36C9.10
NR_102155	X:1576037-2427499	18.444	835.859	0.0220659	C14E2.12
NR_102157	X:1576037-2427499	0	28.1238	0	linc-6
NR_072814	X:15637051-16290217	0	7.42516	0	C09G1.6
NR_072841	X:15637051-16290217	0	155.62	0	F52E10.6
NR_102244	X:15637051-16290217	0.206673	3.32106	0.062231	linc-7
NR_072766	X:15539332-15545948	0	58.1425	0	C02C6.4
NR_072747	X:15446372-15446596	0	1.07709	0	R03A10.14
NR_072739	X:15387593-15387804	0	109.258	0	F47C8.5
NR_072735	X:15380545-15380720	0	10.395	0	F47C8.2
NR_072723	X:15309299-15314386	0	7.58146	0	Y15E3A.9
NR_072721	X:15307456-15307700	0	1.11235	0	Y15E3A.14
NR_072719	X:15305674-15305822	0	6.30406	0	C02D4.7
NR_072692	X:15222195-15222327	0	20.7901	0	H03A11.9
NR_072691	X:15221934-15222127	0	3.77397	0	H03A11.10
NR_072687	X:15213232-15213579	0	48.206	0	H03A11.4
NR_072677	X:15158769-15158897	0	12.2261	0	C11G10.11
NR_072664	X:15131000-15131138	0	3.91263	0	R07D5.6
NR_072665	X:15131000-15131138	0	100.13	0	R07D5.4
NR_072658	X:15076797-15077527	2.64702	31.1419	0.0849987	H40L08.2c
NR_072657	X:15069662-15076400	0	6.51401	0	H40L08.4
NR_001528	X:1504126-1504837	131.43	324.586	0.404916	tts-1
NR_072655	X:15040655-15040880	7.95e-05	6.56801	1.21041e-05	C18B12.14
NR_072645	X:14994862-14998904	0	4.01548	0	F20D1.19
NR_072642	X:14994017-14994153	0	8.92213	0	F20D1.17
NR_072622	X:14951119-14954441	0	5.55132	0	F45B8.6
NR_072620	X:14920579-14920703	0	14.5356	0	Y70D2A.3
NR_072606	X:14829678-14829816	0	8.29234	0	C27C12.8
NR_072585	X:14744462-14744599	0	17.1986	0	C05G5.8
NR_072556	X:14636647-14636860	0	3.88188	0	F54E4.5
NR_072550	X:14594862-14595008	0	6.30406	0	C44H4.9
NR_072538	X:14504260-14504448	0	16.7581	0	M163.17
NR_072512	X:14200346-14200567	0	3.39187	0	C37E2.9
NR_072487	X:14030057-14030233	0	2.74441	0	C04C11.9
NR_102232	X:14018531-14019298	0	1.63529	0	C04C11.23
NR_072477	X:13934805-13940637	0	4.3484	0	K02B9.7
NR_072439	X:13635589-13635739	0	16.654	0	C40C9.12
NR_072426	X:13552481-13556077	0	5.55129	0	R01E6.16
NR_072421	X:13523125-13525740	5.19358	56.7649	0.0914928	F18H3.6
NR_072419	X:13506028-13506309	0	1.02286	0	F15A2.8
NR_072417	X:13504012-13504216	0	1.52191	0	F15A2.10
NR_072395	X:13377424-13377663	0	24.5591	0	C49F8.13
NR_072379	X:13206939-13207084	0	13.028	0	R12H7.6
NR_072363	X:13153363-13169983	0	21.8846	0	F48C11.5
NR_072344	X:13018801-13021945	0	11.7289	0	C53C7.7
NR_072324	X:12877028-12877319	0	6.32404	0	K02A4.11
NR_072310	X:12705543-12872396	0	1.88918	0	C52G5.10
NR_072285	X:12629348-12629492	0	33.6685	0	R09A8.6
NR_072273	X:12434077-12443163	0	5.91141	0	T18D3.12
NR_072268	X:12399910-12413948	0	8.78617	0	F17E5.4
NR_072259	X:12255179-12255393	0	14.9145	0	E01G6.6
NR_072249	X:12200241-12205555	0	12.2066	0	C23H4.12
NR_072247	X:12180661-12180873	0	13.9272	0	F57G12.10
NR_072244	X:12179186-12179411	0	5.25313	0	F57G12.11
NR_072242	X:12175717-12175977	0	1.14934	0	F57G12.3
NR_072243	X:12175717-12175977	0	27.7566	0	F57G12.4
NR_072241	X:12175054-12175199	0	13.1707	0	F57G12.7
NR_072238	X:12168041-12168177	0	8.92213	0	F57G12.13
NR_072237	X:12161474-12161695	0	3.37849	0	F57G12.9
NR_072218	X:12084700-12084906	0	4.03881	0	W03G11.10
NR_072207	X:12049710-12049924	0	1.27173	0	B0198.9
NR_072205	X:12042881-12049251	0	1.54759	0	B0198.3
NR_072188	X:11814942-11815090	0	5.91124	0	C34E11.18
NR_072187	X:11814666-11814888	0	2.23513	0	C34E11.17
NR_072152	X:11605481-11605703	0	1.11235	0	F52D10.12
NR_072149	X:11576179-11580761	0	3.52084	0	H05G16.2
NR_072148	X:11574646-11574862	0	2.45781	0	H05G16.3
NR_072147	X:11571664-11571986	0	1.34014	0	C35C5.13
NR_102208	X:11484418-11484526	0	202.258	0	T25C12.11
NR_072132	X:11465019-11465257	0	1.17311	0	T25C12.9
NR_072133	X:11465019-11465257	0	12.7804	0	T25C12.8
NR_072127	X:11448220-11448433	0	22.3759	0	F48C5.5
NR_072122	X:11394626-11405859	0	7.45742	0	F08B12.10
NR_072118	X:11385042-11392335	0	25.6688	0	F08B12.6
NR_072110	X:11270817-11270934	0	20.3002	0	C03A3.5
NR_072089	X:11132693-11132897	0	1.57261	0	R08B4.10
NR_072090	X:11132693-11132897	0	2.19496	0	R08B4.6
NR_072082	X:11122522-11125484	0	6.10331	0	R08B4.7
NR_072062	X:10933652-10933793	0	14.9145	0	T21B6.16
NR_072048	X:10849507-10849793	0	2.41655	0	C05A9.10
NR_072045	X:10846250-10846500	0	5.43594	0	C05A9.3
NR_072043	X:10842895-10844600	0	10.8105	0	C05A9.5
NR_072041	X:10816894-10838577	0	4.37805	0	F31B12.6
NR_072011	X:10606127-10623963	0	5.00953	0	M79.9
NR_072008	X:10597591-10597761	0	136.593	0	M79.11
NR_072005	X:10594736-10595013	5.7e-05	1.49609	3.80993e-05	F57C7.12
NR_072002	X:10593706-10593924	0	8.31704	0	F57C7.8
NR_072000	X:10590284-10593208	2.03363	16.8047	0.121016	F57C7.10
NR_071991	X:10507574-10507776	0	1.58033	0	F14F3.10
NR_071986	X:10502500-10502641	0	32.0469	0	F14F3.15
NR_102204	X:10474144-10474833	0	2.07572	0	linc-83
NR_071980	X:10454240-10460273	0	6.49845	0	C39B10.10
NR_071974	X:10431750-10431939	0	1.47809	0	ZC504.13
NR_102202	X:10303676-10303958	1.67905	1972.04	0.000851428	F41E7.20
NR_071922	X:10105031-10125366	0	11.1034	0	T06H11.10
NR_071925	X:10105031-10125366	0	4.17289	0	T06H11.16
NR_069213	V:9670300-9673543	0	1.33725	0	sulp-8
NR_069209	V:9654257-9654391	0	19.2396	0	T06E4.16
NR_102052	V:9490000-9491458	0	44.0787	0	K06A4.15
NR_069191	V:9424584-9424743	0	46.8176	0	F36D4.11
NR_069186	V:9385536-9385745	0	1.20661	0	E02C12.16
NR_069184	V:9380040-9380804	0	6.30406	0	E02C12.17
NR_069180	V:9305205-9305373	0	3.3432	0	F44A2.12
NR_069166	V:9218292-9218541	0	8.57306	0	T18H9.9
NR_069150	V:9082491-9082631	0	7.72221	0	T27E4.16
NR_069144	V:9062856-9063119	0	1.88016	0	C25E10.14
NR_069137	V:8947786-8955390	0	10.8152	0	T19A5.13
NR_069140	V:8947786-8955390	0	110.262	0	T19A5.11
NR_069134	V:8939914-8943998	0	6.7337	0	T19A5.10
NR_069113	V:8796605-8796904	0	2.13671	0	C01B7.10
NR_069109	V:8779579-8779772	0	7.54795	0	B0507.14
NR_069103	V:8666055-8670589	0	26.537	0	ZC190.11
NR_069099	V:8661506-8661765	0	25.6343	0	F28A12.9
NR_069097	V:8660442-8660767	0.000163007	14.34	1.13673e-05	F28A12.8
NR_102045	V:8615599-8615733	0	28.353	0	F41E6.18
NR_069086	V:8539946-8545551	0	2.77748	0	F25G6.13
NR_069057	V:8051035-8051299	0	4.34789	0	ZC513.16
NR_069054	V:8026504-8026653	0	5.72739	0	F43H9.5
NR_069048	V:7977845-7977985	0	7.72221	0	F26D11.15
NR_069042	V:7928939-7930317	0	4.25568	0	Y97E10B.14
NR_069030	V:7731614-7916456	0	59.1458	0	T05B11.12
NR_102038	V:7731614-7916456	0.874926	4.95368	0.176621	anr-36
NR_102033	V:7007282-7007546	0	1.23852	0	anr-21
NR_068983	V:6901117-6901267	0	16.654	0	K11C4.12
NR_068982	V:6900430-6900646	0	2.45781	0	K11C4.13
NR_068980	V:6891176-6891350	14.4114	59.9286	0.240476	K11C4.8
NR_068977	V:6881096-6881303	0	1.43992	0	T19F4.8
NR_068975	V:6879460-6879856	0	2.08165	0	T19F4.6
NR_068946	V:6681611-6681755	0	6.7337	0	K11G9.12
NR_068934	V:6550055-6551781	0	2.3763	0	K04A8.15
NR_068930	V:6542119-6542269	0	5.55132	0	K04A8.17
NR_068926	V:6525077-6531647	0	31.8278	0	F46E10.15
NR_068927	V:6525077-6531647	23.4507	51.5465	0.454943	F46E10.14
NR_068923	V:6514947-6515094	0	42.5695	0	F46E10.13
NR_068911	V:6465195-6487331	0	1.642	0	W01A11.14
NR_068913	V:6465195-6487331	18.9855	55.5178	0.341971	W01A11.15
NR_068915	V:6465195-6487331	0	7.72221	0	W01A11.19
NR_068916	V:6465195-6487331	0	29.2213	0	W01A11.13
NR_068921	V:6465195-6487331	0	2.41655	0	W01A11.10
NR_068899	V:6374985-6375115	0	22.5185	0	F13H6.21
NR_068893	V:6356699-6361719	0	17.3403	0	F13H6.12
NR_068895	V:6356699-6361719	0	14.4093	0	F13H6.24
NR_068897	V:6356699-6361719	0	5.38393	0	F13H6.13
NR_068892	V:6355271-6355878	0	2.57012	0	F13H6.8
NR_068888	V:6354227-6354372	0	31.7864	0	F13H6.22
NR_068887	V:6353501-6353725	0	2.26124	0	F13H6.26
NR_068882	V:6348256-6348468	10.9535	65.203	0.167991	F13H6.19
NR_068876	V:6342627-6342806	0	2.55815	0	T28C12.8
NR_068872	V:6336277-6336493	0	2.36335	0	T28C12.13
NR_068812	V:5805792-6326176	0	10.5372	0	C02G6.5
NR_068827	V:5805792-6326176	0	14.589	0	C10F3.16
NR_068830	V:5805792-6326176	0	516.975	0	F29G9.13
NR_068846	V:5805792-6326176	0	10.5971	0	F12F3.8
NR_068852	V:5805792-6326176	0	3.80348	0	W06H8.15
NR_068853	V:5805792-6326176	53.1294	194.882	0.272623	W06H8.12
NR_068854	V:5805792-6326176	0	1.28861	0	W06H8.13
NR_068860	V:5805792-6326176	0	3.93602	0	K08B12.6
NR_068863	V:5805792-6326176	0	22.7327	0	K08B12.13
NR_102026	V:5805792-6326176	0	3.62862	0	linc-55
NR_102027	V:5805792-6326176	1.83589	7.05329	0.260288	anr-32
NR_068788	V:5736395-5736520	0	13.905	0	K09H11.12
NR_068757	V:5550624-5556003	0	179.583	0	C18C4.14
NR_068752	V:5445524-5445696	0	13.4674	0	F08F3.14
NR_068730	V:5226557-5226936	7.74e-05	10.1854	7.59911e-06	Y49G5B.4
NR_068728	V:5218233-5218367	0	9.6198	0	Y49G5B.2
NR_068705	V:4800677-4800895	0	1.18815	0	R02F11.7
NR_068675	V:3761124-3766292	0	56.6871	0	Y39H10A.8
NR_102017	V:3717686-3723721	0	1.23028	0	linc-136
NR_102012	V:2640091-2640194	0	165.814	0	W02H5.18
NR_070305	V:20875241-20894126	0	14.5356	0	F25C8.6
NR_070299	V:20748049-20748174	0	13.905	0	F38A6.6
NR_102137	V:20706538-20706667	0	123.037	0	Y44A6C.3
NR_070290	V:20515767-20517658	1.63483	4.20046	0.389203	Y38H6C.9
NR_102132	V:20468409-20471449	0.626283	7.85394	0.0797413	B0250.7
NR_070282	V:20392632-20407147	0	4.28003	0	F53H2.3
NR_102126	V:19891071-19893183	0.255689	2.05488	0.12443	linc-81
NR_070216	V:19131575-19444897	0	11.8161	0	Y39B6A.77
NR_102111	V:17555820-17726684	0	4.53667	0	W06D12.9
NR_070109	V:17298308-17302458	0	8.62928	0	K10G4.14
NR_070094	V:17118805-17118904	0	319.022	0	ZK218.18
NR_070090	V:17072914-17073927	0	1.06942	0	T05E12.10
NR_070047	V:15758747-15760391	0	10.0836	0	F57A10.8
NR_070035	V:15357767-15360714	0	4.16213	0	C29F3.9
NR_070022	V:15065110-15065509	0	1.53591	0	C25D7.18
NR_070023	V:15065110-15065509	0	6.75325	0	C25D7.17
NR_070010	V:14933826-14934122	0	4.39671	0	W09D12.5
NR_070002	V:14829573-14847290	0	14.2503	0	W06A7.6
NR_069995	V:14725509-14725664	0	4.77396	0	Y50E8A.20
NR_069988	V:14642781-14645723	0	3.22521	0	rfc-1
NR_069984	V:14618046-14618271	0	1.06008	0	F43D2.12
NR_069979	V:14573214-14573336	0	15.9215	0	Y40H4A.3
NR_069975	V:14507364-14507511	0	61.0331	0	R02D5.20
NR_069974	V:14506015-14506301	0	1.25005	0	R02D5.22
NR_069969	V:14504897-14505044	0	30.0312	0	R02D5.14
NR_069962	V:14463163-14463335	0.00240057	85.3096	2.81395e-05	F08H9.14
NR_069957	V:14409055-14411873	0	2.53455	0	C15H11.16
NR_069953	V:14373327-14375777	0	28.3751	0	F56A12.9
NR_102093	V:14359086-14359231	0	52.7903	0	F56A12.11
NR_069939	V:14213605-14214982	0	54.8599	0	T16A9.6
NR_069933	V:14112779-14141097	0	77.0501	0	H39E23.4
NR_069931	V:14028438-14028618	13.1048	39.3834	0.332749	T08G5.18
NR_069912	V:13722233-13724861	0	7.45726	0	F35E12.12
NR_069904	V:13658714-13658871	0	3.24576	0	H37A05.6
NR_069900	V:13609857-13610096	0	1.25002	0	F53F4.22
NR_069895	V:13575962-13576159	0	4.91973	0	C50B8.7
NR_069888	V:13406905-13408034	15.1959	32.0183	0.4746	F53F1.14
NR_069881	V:13273570-13295808	0	44.753	0	C26E1.7
NR_069884	V:13273570-13295808	0	16.5903	0	C26E1.4
NR_069868	V:13221827-13222048	0	4.50038	0	F57B1.16
NR_069866	V:13218326-13218502	0	2.74441	0	F57B1.15
NR_069857	V:13155303-13175564	0	2.32384	0	K03H4.5
NR_069859	V:13155303-13175564	0	15.7682	0	K03H4.3
NR_003165	V:13083142-13089746	0.000188243	1.32409	0.000142168	C34B4.2
NR_069831	V:12961318-12961463	0	13.028	0	R186.9
NR_069826	V:12918169-12918751	0.164758	4.82994	0.0341118	F54F3.5
NR_069820	V:12899058-12899247	0	2.05071	0	R90.11
NR_069818	V:12882609-12885933	0	5.55189	0	R90.12
NR_069812	V:12872031-12881463	0	29.3796	0	T07F10.12
NR_069813	V:12872031-12881463	0	43.219	0	T07F10.10
NR_069814	V:12872031-12881463	0	18.2973	0	T07F10.9
NR_069805	V:12773500-12782864	0	23.4578	0	F18E2.9
NR_069797	V:12736729-12740963	0	6.15214	0	C15C8.9
NR_069776	V:12536509-12536621	0	75.1598	0	F45D3.14
NR_069769	V:12487242-12493095	0	6.51401	0	W04D2.14
NR_069766	V:12478392-12484024	0	12.2091	0	W04D2.9
NR_069765	V:12478077-12478359	0	2.02423	0	W04D2.10
NR_069758	V:12454497-12462793	0	64.0024	0	F28C1.13
NR_069750	V:12401205-12401460	0	5.52985	0	K01D12.18
NR_069748	V:12387258-12395670	0	2.28485	0	K01D12.17
NR_069739	V:12342055-12342252	0	1.74112	0	F23H12.17
NR_069738	V:12340783-12340913	0	11.2593	0	F23H12.18
NR_069736	V:12340129-12340329	0	6.78541	0	R04F11.17
NR_069721	V:12320536-12337719	0	1.41399	0	R04F11.19
NR_102082	V:12302556-12306325	0	273.352	0	C51F7.4
NR_069713	V:12296863-12297102	0	3.43428	0	F55C5.14
NR_069705	V:12213312-12225718	0	14.5503	0	ZK836.4
NR_069706	V:12213312-12225718	0	2.26238	0	ZK836.8
NR_069687	V:12166682-12167730	0	731.416	0	ZK863.10
NR_069682	V:12111530-12111691	0	8.05197	0	C13C4.12
NR_001507	V:11991140-11993672	0	1.41654	0	cyl-1
NR_069665	V:11975313-11975457	0	13.4674	0	C52E4.17
NR_069658	V:11958048-11958305	0	4.77808	0	F58H1.14
NR_069659	V:11958048-11958305	0	24.5942	0	F58H1.19
NR_069652	V:11951830-11951966	0	8.92213	0	F58H1.18
NR_069642	V:11917549-11924309	0	2.13143	0	R31.4
NR_102079	V:11917549-11924309	24.7888	56.6608	0.437495	R31.7
NR_069639	V:11898907-11899122	0	5.55132	0	K12G11.9
NR_069622	V:11789564-11800227	0	163.387	0	D2023.17
NR_069607	V:11709815-11715809	0	14.4093	0	W05E10.10
NR_069604	V:11707789-11707922	0	9.99705	0	W05E10.14
NR_069602	V:11706223-11706787	0	1.27118	0	W05E10.13
NR_069590	V:11675939-11684832	0	4.24275	0	F46F3.21
NR_069592	V:11675939-11684832	22.9777	147.53	0.155749	F46F3.20
NR_069586	V:11674696-11674916	0	2.63329	0	F46F3.10
NR_069575	V:11658130-11658342	0	1.31676	0	F46F3.8
NR_069570	V:11631185-11631348	0	11.1798	0	F35B12.15
NR_069563	V:11610111-11610260	0	9.93311	0	F35B12.11
NR_069561	V:11527934-11540162	0	4.09238	0	F38B7.14
NR_069558	V:11525391-11525697	0	5.83527	0	C55A6.20
NR_069550	V:11498410-11498712	0	1.24677	0	C55A6.14
NR_069540	V:11453819-11454034	0	7.20467	0	F57B7.13
NR_069532	V:11434912-11435254	0	4.34648	0	F57B7.7
NR_069529	V:11433404-11433609	0	2.9877	0	T26H10.4
NR_102072	V:11433158-11433394	0	1.79321	0	T26H10.10
NR_069525	V:11427785-11427961	0	7.53782	0	T26H10.6
NR_069523	V:11415573-11419689	111.881	249.423	0.448559	K03B8.22
NR_069499	V:11347089-11347292	0	4.42286	0	T02E9.16
NR_069496	V:11341811-11341997	0	4.37383	0	T02E9.19
NR_069494	V:11340028-11340248	0	1.14934	0	T02E9.12
NR_069491	V:11337852-11338054	0	1.58033	0	T02E9.18
NR_069488	V:11336040-11336344	0	2.00791	0	T02E9.21
NR_069483	V:11313433-11316857	0	1783.86	0	T03F7.14
NR_069459	V:11201901-11216342	0	16.95	0	K10D6.10
NR_069439	V:11169255-11169536	0	2.82799	0	T19C4.21
NR_069428	V:11088130-11097598	0	11.8226	0	Y42A5A.12
NR_069421	V:11082580-11082719	0	48.0017	0	T04C12.29
NR_069418	V:11080360-11080601	0	1.14934	0	T04C12.25
NR_069417	V:11078839-11078984	0	6.51401	0	T04C12.28
NR_069420	V:11071988-11073220	0	3.9979	0	T04C12.30
NR_102066	V:10967946-10970127	0	18.6889	0	F17C11.20
NR_069372	V:10824998-10846396	0	16.654	0	C29A12.13
NR_069375	V:10824998-10846396	0	28.637	0	C29A12.18
NR_102061	V:10800827-10801043	0	32.9998	0	D1054.23
NR_069357	V:10726227-10726444	0	6.04138	0	T28B11.5
NR_069356	V:10724606-10725013	0	1.63471	0	T28B11.25
NR_069352	V:10723072-10723511	0.43027	1.09412	0.393257	T28B11.16
NR_069348	V:10722677-10722819	0	7.20467	0	T28B11.9
NR_069347	V:10721403-10721553	0	5.55132	0	T28B11.3
NR_069345	V:10720513-10720708	0	3.62396	0	T28B11.12
NR_069343	V:10719535-10719681	0	37.5975	0	T28B11.24
NR_069342	V:10718435-10718572	0	183.605	0	T28B11.11
NR_069341	V:10716886-10717603	0	2.09576	0	T28B11.7
NR_069331	V:10681154-10681518	0	2.54471	0	F29F11.7
NR_069326	V:10680036-10680251	0	1.07506	0	F29F11.13
NR_069327	V:10680036-10680251	0	11.3238	0	F29F11.14
NR_069298	V:10536725-10537009	0	6.51401	0	F25D1.11
NR_069299	V:10536725-10537009	0	63.98	0	F25D1.10
NR_069285	V:10459314-10464456	0	9.27341	0	F22E12.11
NR_069287	V:10459314-10464456	0	57.2875	0	F22E12.13
NR_069279	V:10388267-10388414	0	6.10331	0	AC3.15
NR_102057	V:10276912-10277324	0	3.61728	0	linc-38
NR_069258	V:10174970-10175166	0	13.3117	0	C51E3.12
NR_069252	V:10043408-10043533	0	13.905	0	T06E8.3
NR_056475	IV:9935038-9953401	0	11.1026	0	T13H10.13
NR_056476	IV:9935038-9953401	0	10.1474	0	T13H10.15
NR_056449	IV:9817683-9824521	0	1.65475	0	W08D2.11
NR_056399	IV:9477498-9480936	0	4.3006	0	F38E11.21
NR_101944	IV:9249506-9250170	0	739.58	0	Y11D7A.21
NR_056378	IV:9196790-9197089	0	1.28247	0	C46C2.12
NR_056342	IV:8993129-9000674	61.2808	265.388	0.23091	C53B4.12
NR_101937	IV:8628308-8629535	0.640175	4.88674	0.131002	linc-126
NR_056279	IV:8062712-8082744	0	1.16987	0	C18F3.11
NR_056280	IV:8062712-8082744	0	6.31143	0	C18F3.12
NR_056276	IV:8060918-8061124	0	7.21552	0	C18F3.10
NR_056275	IV:8058920-8059142	1.88463	7.54835	0.249674	C18F3.8
NR_056273	IV:8051824-8051974	0	10.0181	0	C26B2.13
NR_101934	IV:8043890-8043992	0	50.6891	0	C26B2.14
NR_056269	IV:8023230-8029404	0	97.6568	0	C26B2.12
NR_056264	IV:7991837-8004027	0	3.81768	0	Y42H9B.8
NR_056218	IV:7635776-7641805	0	13.9275	0	F45E4.16
NR_056215	IV:7619374-7619594	0	1.14934	0	F45E4.15
NR_056210	IV:7537959-7541880	0	13.4674	0	R05G6.20
NR_056205	IV:7509661-7512645	0	11.1026	0	R05G6.18
NR_056198	IV:7445352-7445488	0	8.92213	0	B0496.13
NR_056191	IV:7406110-7417893	0	5.49446	0	C48A7.12
NR_056182	IV:7400751-7401101	0	3.54549	0	C48A7.15
NR_056178	IV:7392246-7392522	0	4.43208	0	T12B3.9
NR_056134	IV:7236427-7236638	4.37813	81.7943	0.0535261	D2024.17
NR_056115	IV:7096880-7097029	0	35.2027	0	ZC477.20
NR_056090	IV:6996185-6996534	0	4.99929	0	ZK381.35
NR_056064	IV:6988821-6988973	0	6.30318	0	ZK381.59
NR_056062	IV:6988324-6988530	0	20.4727	0	ZK381.51
NR_056059	IV:6987424-6987574	0	5.55132	0	ZK381.60
NR_056055	IV:6979011-6986919	0	27.273	0	ZK381.43
NR_056035	IV:6957660-6963576	0	16.5852	0	B0478.25
NR_056015	IV:6923353-6925557	0	1.07709	0	T22D1.20
NR_055990	IV:6841468-6841682	0	27.81	0	C05B10.20
NR_055991	IV:6841468-6841682	0	26.9348	0	C05B10.18
NR_055989	IV:6841130-6841246	0	21.3734	0	C05B10.14
NR_055988	IV:6840674-6840808	0	38.4792	0	C05B10.16
NR_055984	IV:6839290-6839433	0	51.7459	0	C05B10.15
NR_055967	IV:6809722-6809859	0	8.5993	0	C17H12.31
NR_101930	IV:6792957-6793184	0	1.02722	0	C17H12.36
NR_055937	IV:6757326-6761760	0	2.63351	0	H34C03.19
NR_101926	IV:6648675-6648875	0	2.0399	0	C01B10.49
NR_101925	IV:6645495-6645733	0	1.74195	0	C01B10.48
NR_055906	IV:6628361-6631723	0	981.847	0	C01B10.46
NR_055809	IV:6500911-6501043	0	30.7592	0	Y73B6BL.282
NR_055787	IV:6493694-6497144	0	5.72739	0	Y73B6BL.285
NR_055596	IV:6364697-6364889	0	237.764	0	Y73B6BL.279
NR_101923	IV:6117734-6117860	0	13.3117	0	M03D4.78
NR_055305	IV:6095398-6110098	0	2.56525	0	K08B4.41
NR_055307	IV:6095398-6110098	0	19.542	0	K08B4.42
NR_055206	IV:6040958-6073948	0	92.5723	0	H16O14.77
NR_055131	IV:6019960-6034522	0	1.16851	0	C46G7.108
NR_055071	IV:5975559-6004017	16.9897	176.16	0.0964447	B0350.68
NR_055011	IV:5960070-5960279	0	9.36526	0	K02B2.37
NR_054679	IV:5811193-5811350	0	4.50483	0	C31H1.97
NR_101919	IV:5664699-5664923	0	2.15419	0	T19E7.29
NR_054413	IV:5651748-5660369	0	28.1643	0	T19E7.27
NR_101918	IV:5582027-5582249	0	3.05603	0	linc-50
NR_053496	IV:5052412-5052545	0	19.9941	0	C09B9.83
NR_101915	IV:4977085-4977985	0	1.88699	0	anr-4
NR_053265	IV:4880727-4880840	323.594	1759.22	0.183942	T08B6.64
NR_053116	IV:4570685-4570955	0	2.44699	0	F28E10.8
NR_052994	IV:380017-4526957	0	8430.31	0	Y69A2AR.36
NR_052996	IV:380017-4526957	0	4.75007	0	Y69A2AR.38
NR_053020	IV:380017-4526957	0	1.3007	0	Y67D8C.13
NR_053026	IV:380017-4526957	0	78.9156	0	T23E1.5
NR_053030	IV:380017-4526957	0	74.1808	0	Y67D8A.6
NR_053032	IV:380017-4526957	0	226.68	0	Y67D8A.7
NR_101900	IV:380017-4526957	0	1.09856	0	anr-18
NR_068512	IV:17250087-17254708	0	12.7529	0	ZK550.42
NR_003160	IV:17100388-17103670	0	72.8964	0	Y116A8C.30
NR_063183	IV:15514509-15521219	0	1.30674	0	Y73F8A.32b
NR_060732	IV:14761835-14765366	0	1.03817	0	Y57G11C.1135
NR_058977	IV:14291936-14319255	0	17.7337	0	Y64G10A.355
NR_058148	IV:14032769-14032965	0	3.5521	0	Y37A1B.332
NR_056992	IV:13626736-13632671	0	2.43593	0	C08F11.116
NR_002385	IV:13239646-13240528	0	13.4198	0	rpl-12
NR_101974	IV:13230945-13231418	0	1.04838	0	JC8.17
NR_056877	IV:13217852-13217951	0	4206.71	0	C48D1.11
NR_003157	IV:12849490-13069847	0	2.09855	0	C32H11.7
NR_056857	IV:12849490-13069847	0	10.454	0	K08D8.7
NR_056852	IV:12773854-12787482	0	48.6275	0	ZK897.9
NR_056825	IV:12425197-12432480	0	1.77602	0	F08G5.19
NR_056816	IV:12416531-12416675	0	77.4366	0	F08G5.16
NR_056811	IV:12401185-12401735	0	5.72739	0	F28D1.20
NR_056805	IV:12361621-12370594	0	2.33701	0	ZC518.6
NR_056783	IV:12201098-12201245	0	26.0554	0	F35G2.8
NR_056781	IV:12199546-12199686	0	32.0544	0	F35G2.20
NR_056764	IV:12129476-12134889	0	5.55132	0	B0001.12
NR_056765	IV:12129476-12134889	0	85.9492	0	B0001.11
NR_003454	IV:12123283-12124569	5.52213	11.2663	0.490146	aly-3
NR_056757	IV:12057536-12057677	0	37.2863	0	K08E4.12
NR_056755	IV:12039195-12043479	0	5.55626	0	T12G3.10
NR_056742	IV:11973620-12010850	0	162.578	0	ZK617.9
NR_056733	IV:11956446-11956617	0	3.09922	0	ZK829.13
NR_056721	IV:11864516-11875613	0	5.91124	0	C29E6.8
NR_056723	IV:11864516-11875613	0	6.10331	0	C29E6.11
NR_056718	IV:11857069-11857453	4.62307	9.39402	0.492129	F38H4.15
NR_056713	IV:11821961-11822179	0	5.69725	0	M117.11
NR_056710	IV:11814308-11819406	37.3582	521.947	0.0715747	M117.9
NR_056701	IV:11779264-11792518	0	2.25549	0	H01G02.11
NR_056704	IV:11779264-11792518	0	45.6936	0	H01G02.6
NR_056690	IV:11715059-11728967	0	8.04087	0	K01A6.20
NR_056693	IV:11715059-11728967	6.17787	34.7073	0.177999	K01A6.17
NR_056687	IV:11712163-11712305	0	6.99686	0	K01A6.19
NR_056683	IV:11692413-11692562	0	15.8086	0	ZK792.10
NR_056681	IV:11678632-11681960	0	9.6198	0	ZK792.11
NR_056680	IV:11659542-11659643	0	109.307	0	ZK809.10
NR_101962	IV:11578771-11583401	0	7.39578	0	F12F6.20
NR_056662	IV:11524205-11524494	0	4.87142	0	M04B2.11
NR_056660	IV:11523849-11524033	0	2.28485	0	M04B2.12
NR_101961	IV:11504746-11509543	0.166437	3.43807	0.04841	twk-25
NR_056648	IV:11425712-11446616	0	1.36413	0	F22B3.20
NR_056634	IV:11340382-11359767	0	7.72221	0	T01G1.6
NR_056622	IV:11235955-11236104	0	22.9096	0	C05C12.10
NR_056616	IV:11210952-11211170	0	1.18815	0	R07H5.12
NR_056596	IV:10980831-10981028	0	1.74112	0	Y43E12A.6
NR_056594	IV:10973694-10973918	0	1.07709	0	Y69E1A.10
NR_056593	IV:10973171-10973319	0	5.91124	0	Y69E1A.13
NR_056587	IV:10919287-10919509	0	6.7337	0	ZK593.14
NR_101954	IV:10809529-10810510	0	2.06998	0	anr-57
NR_056541	IV:10502255-10502366	0	56.2664	0	C02F4.9
NR_056540	IV:10493833-10501032	0	2.08988	0	C02F4.11
NR_056533	IV:10422391-10422607	0	1.02801	0	F13B12.13
NR_056514	IV:10183920-10194380	0	3.95027	0	K04D7.15
NR_056515	IV:10183920-10194380	0	21.0384	0	K04D7.11
NR_056511	IV:10175115-10175349	0	3.21738	0	K04D7.8
NR_056503	IV:10084456-10085409	0	8306.98	0	W01B6.15
NR_052662	III:9963224-10405126	0	2.41842	0	R10E12.6
NR_052663	III:9963224-10405126	0	2.73369	0	R10E12.11
NR_052664	III:9963224-10405126	0	1.64635	0	R10E12.7
NR_052665	III:9963224-10405126	115.033	238.587	0.482143	R10E12.10
NR_052667	III:9963224-10405126	0	1.1153	0	R10E12.12
NR_052682	III:9963224-10405126	0	11.4699	0	K08E5.10
NR_052690	III:9963224-10405126	0	1.87302	0	jmjd-4
NR_052659	III:9932312-9939446	0	11.1026	0	K03H1.16
NR_052655	III:9882614-9882839	0	4.90967	0	ZK757.8
NR_052651	III:9867782-9867910	0	85.5825	0	ZK757.7
NR_052645	III:9843679-9845567	0.854173	5.40994	0.15789	K11H3.5
NR_101845	III:9814536-9817029	0	200.05	0	ZK632.18
NR_052633	III:9699394-9699544	0	5.55132	0	C07A9.15
NR_052626	III:9622168-9622311	0	20.8911	0	F58A4.16
NR_052620	III:9597259-9598179	0	49.1897	0	F58A4.18
NR_052619	III:9546043-9546241	0	1.70716	0	ZK1098.13
NR_052611	III:9344921-9345072	0	10.7652	0	K04H4.9
NR_052601	III:9276006-9276148	0	29.0166	0	K01B6.9
NR_052073	III:919686-1430653	0	7.73879	0	Y119D3B.23
NR_052074	III:919686-1430653	0	7.22014	0	Y119D3B.25
NR_052078	III:919686-1430653	0	1.21087	0	Y82E9BR.27
NR_101788	III:919686-1430653	0	1.54584	0	linc-40
NR_101789	III:919686-1430653	0.331717	1.97135	0.168269	linc-24
NR_003439	III:919686-1430653	0.176334	3.8632	0.0456445	fbxa-50
NR_052587	III:9119052-9119202	0	5.55132	0	ZK512.15
NR_052583	III:9081191-9081324	0	36.7672	0	F02A9.8
NR_052579	III:8985002-8985102	0	236.299	0	R08D7.8
NR_101843	III:8962204-8965479	6.44e-06	211.123	3.05035e-08	grl-25
NR_052561	III:8776075-8777455	0	2.7521	0	K02D10.7
NR_052553	III:8634487-8643630	0	8.29234	0	F22B7.16
NR_052536	III:8493790-8518316	0	8.46987	0	C04D8.3
NR_052538	III:8493790-8518316	0	7.20467	0	C04D8.4
NR_101838	III:8467622-8467912	0	6.79006	0	C30C11.15
NR_052529	III:8466666-8466785	0	109.872	0	C30C11.6
NR_101783	III:832975-833339	0	2.73397	0	linc-37
NR_052511	III:8279027-8305491	19.238	83.5963	0.23013	F10E9.21
NR_101835	III:8227782-8227965	0	39.0211	0	C02F5.15
NR_052500	III:8213003-8216216	0	6.7337	0	C30A5.13
NR_052492	III:8136412-8136562	0	43.6816	0	C14B9.11
NR_052478	III:7859457-7859974	0	6.10331	0	ZK652.14
NR_052473	III:7811045-7811173	0	24.4521	0	C08C3.11
NR_052469	III:7800475-7800623	0	5.91124	0	C08C3.7
NR_052466	III:7730777-7730927	0	16.654	0	ZK112.14
NR_052426	III:7009178-7019338	0	42.4223	0	F11H8.7
NR_052424	III:6990291-7002110	0	8.00872	0	C06E8.6
NR_052425	III:6990291-7002110	0	1.31815	0	C06E8.7
NR_052397	III:6802739-6815715	0	4.48155	0	F28F5.8
NR_052393	III:6746415-6794592	0	10.8437	0	K07E12.4
NR_101824	III:6066273-6066389	0	264.398	0	F40H6.8
NR_052351	III:5991590-5992177	0	2.36286	0	T04C9.7
NR_052350	III:5989299-5989438	0	8.00028	0	T04C9.8
NR_101821	III:5916785-5916889	0	175.598	0	C28H8.14
NR_052339	III:5876970-5878433	0	48.7361	0	F01F1.16
NR_052338	III:5822975-5823123	0	9.09698	0	R12B2.11
NR_052336	III:5814470-5814620	0	5.55132	0	R12B2.9
NR_052335	III:5812792-5812918	0	13.3117	0	R12B2.12
NR_101779	III:56859-635891	0.495212	1.24254	0.398548	linc-90
NR_002635	III:5625095-5631797	11.303	34.431	0.32828	C05D2.11
NR_052318	III:5600556-5603384	0	11.8225	0	C05D2.15
NR_052317	III:5594449-5594596	0	5.27851	0	F56D2.9
NR_101818	III:5267151-5267273	0	15.9215	0	ZC395.12
NR_101816	III:5024843-5024970	0	94.9466	0	linc-2
NR_052285	III:4765796-4776055	0	2.00796	0	B0393.14
NR_052278	III:4740814-4741045	0	5.75928	0	F17C8.12
NR_052275	III:4666817-4667201	0	1.60622	0	T23F11.9
NR_052265	III:4596409-4612302	0	33.3568	0	F35G12.14
NR_052258	III:4520425-4536628	0	1.11235	0	F25F2.5
NR_052251	III:4462193-4462337	0	26.9348	0	F56F3.8
NR_101808	III:3953226-3953378	0	31.7397	0	F37A8.7
NR_052202	III:3740934-3741015	0	701.118	0	F34D10.10
NR_052195	III:3389908-3696410	0	13.905	0	C32A3.7
NR_052196	III:3389908-3696410	0	22.6895	0	C32A3.6
NR_052197	III:3389908-3696410	0	7.72221	0	C32A3.5
NR_052198	III:3389908-3696410	0	41.3821	0	C46F11.7
NR_101805	III:3389908-3696410	0.350921	2.43997	0.143822	linc-82
NR_052174	III:3368473-3368622	0	5.72739	0	F45H7.9
NR_052168	III:3344864-3362991	0	19.3013	0	F45H7.12
NR_101800	III:3150211-3151342	0	1.13072	0	linc-19
NR_052107	III:1670652-2289863	0	46.5412	0	Y39A3CL.10
NR_101792	III:1670652-2289863	14.7914	94.2351	0.156963	B0524.10
NR_052845	III:13702071-13723343	0	11.4677	0	W06F12.7
NR_052807	III:12499442-12527699	0	4.76508	0	Y111B2A.4
NR_052729	III:11087760-12231998	0	5.55138	0	W09D6.9
NR_052733	III:11087760-12231998	0	14.4583	0	T28D6.12
NR_052751	III:11087760-12231998	0	11.4549	0	Y66A7AL.1
NR_052761	III:11087760-12231998	0	13.3118	0	Y66D12A.26
NR_052720	III:10967073-10967223	0	3.30087	0	W05B2.13
NR_052719	III:10817144-10821127	1.58463	9.4962	0.16687	K11D9.8
NR_052716	III:10805811-10810632	0	11.7957	0	K11D9.7
NR_052709	III:10747668-10748052	0	1.09451	0	K01G5.11
NR_101848	III:10718222-10719367	0.759186	1.99954	0.37968	linc-105
NR_052702	III:10520851-10532437	0	8.54227	0	T21C12.11
NR_101846	III:10520851-10532437	0	375.012	0	T21C12.12
NR_051556	II:9800781-9802643	0	92.072	0	T10B9.13
NR_101737	II:9618561-9624092	2.12491	4.56135	0.465851	T15H9.8
NR_101732	II:9113209-9131784	0	1.09268	0	T24H10.12
NR_051505	II:9061531-9061753	0	2.98301	0	T24B8.10
NR_051501	II:9038782-9039070	0	3.13769	0	F37B12.11
NR_051491	II:8984783-8984920	0	8.5993	0	C18E9.12
NR_051486	II:8951947-8952205	0	5.10675	0	T21B10.12
NR_051483	II:8942807-8947504	0	70.5876	0	T21B10.9
NR_051478	II:8896799-8908019	0	27.284	0	B0457.9
NR_051479	II:8896799-8908019	0	4.58703	0	B0457.19
NR_051472	II:8893305-8893866	0.255094	1.16906	0.218204	B0457.12
NR_101728	II:8819736-8820079	0	2.92291	0	linc-72
NR_051460	II:8750944-8751288	0	20.0966	0	K08F8.10
NR_051461	II:8750944-8751288	11.5357	49.0789	0.235044	K08F8.8
NR_023951	II:8388266-8389693	0	1.06034	0	F49E12.9
NR_051437	II:8350621-8354587	0	11.7289	0	M195.5
NR_051399	II:7892591-7892806	0	31.1702	0	ZK675.7
NR_051396	II:7888164-7888385	0	2.93306	0	T01H3.8
NR_051388	II:7836004-7841415	0	1.59735	0	T09A5.16
NR_051387	II:7815423-7815630	0	1.43992	0	T05A6.19
NR_051385	II:7814986-7815198	0	2.63279	0	T05A6.14
NR_051381	II:7812533-7812778	8.47704	19.1956	0.441614	T05A6.18
NR_101716	II:7724826-7752357	0	122.505	0	B0228.10
NR_051368	II:7724672-7724816	0	41.9899	0	B0495.20
NR_051365	II:7711970-7718511	0	7.20467	0	B0495.15
NR_051355	II:7627994-7650837	0	42.7585	0	R153.9
NR_051350	II:7623459-7623748	0	4.29285	0	R07G3.10
NR_051346	II:7611502-7614343	0	17.4696	0	R07G3.13
NR_051344	II:7570537-7571969	1.80175	4.50416	0.400019	F35D2.11
NR_051342	II:7569505-7569709	0	7.13207	0	F35D2.8
NR_051337	II:7549288-7551708	0	5.55143	0	ZK1290.19
NR_051331	II:7529327-7529474	0	6.10331	0	ZK1290.22
NR_101709	II:7238887-7242849	0.433822	1.66464	0.26061	linc-125
NR_051314	II:7200172-7200358	2230.18	5229.14	0.426491	mrpr-1
NR_051312	II:7034000-7034274	0	4.38814	0	ZK1131.2
NR_101706	II:6991908-6992152	0	1.6008	0	C15F1.15
NR_101705	II:6927573-6927762	0	1.61265	0	linc-35
NR_051286	II:6834682-6834895	0	2.58792	0	C04A2.14
NR_051285	II:6834078-6834264	0	4.37383	0	C04A2.12
NR_051281	II:6832794-6832938	0	37.3073	0	C04A2.8
NR_051282	II:6832794-6832938	0	23.4647	0	F31E8.19
NR_051276	II:6828056-6830394	0	1.52191	0	F31E8.10
NR_051277	II:6828056-6830394	0	1.20849	0	F31E8.9
NR_051271	II:6827225-6827429	6.43998	16.9484	0.379976	F31E8.13
NR_051270	II:6826720-6826868	0	5.91124	0	F31E8.12
NR_051258	II:6712489-6712638	0	5.72739	0	T14B4.14
NR_051253	II:6684195-6691681	0	5.91124	0	C18H9.9
NR_051251	II:6637261-6643047	0	5.55132	0	T19D12.14
NR_051246	II:6617748-6617867	0	202.055	0	F54H5.9
NR_051245	II:6613833-6613972	0	8.00028	0	F54H5.8
NR_051244	II:6613547-6613729	0	7.2045	0	F54H5.12
NR_101701	II:6546798-6554620	0	1.96645	0	F18C5.15
NR_051182	II:6186584-6498508	0	42.7252	0	C30B5.16
NR_051196	II:6186584-6498508	20.823	64.1618	0.324539	C32D5.18
NR_051197	II:6186584-6498508	0	1.92681	0	F58F12.9
NR_051199	II:6186584-6498508	0	10.0005	0	F58F12.8
NR_051202	II:6186584-6498508	0	24.6782	0	F58F12.10
NR_051208	II:6186584-6498508	0	3.96148	0	T25D10.6
NR_051214	II:6186584-6498508	0	2.26163	0	K03H9.6
NR_051215	II:6186584-6498508	0	4.7756	0	K03H9.5
NR_051223	II:6186584-6498508	0	15.927	0	K06A1.10
NR_051172	II:6175194-6175385	0	10.2567	0	F40H3.15
NR_051173	II:6175194-6175385	0	15.2439	0	F40H3.12
NR_051156	II:6120439-6120636	0	50.3568	0	C29H12.11
NR_051154	II:6118356-6118559	0	1.55072	0	C29H12.10
NR_051134	II:5960709-5960809	0	168.344	0	B0034.10
NR_051122	II:5894049-5894189	0	7.72221	0	F55C12.18
NR_051120	II:5884596-5892193	0	1.43992	0	F55C12.10
NR_051119	II:5880104-5880469	0.478991	3.6467	0.131349	F55C12.8
NR_051073	II:5465960-5466224	0	6.10331	0	F56D1.14
NR_101685	II:5329533-5331194	0	1.69138	0	anr-54
NR_051055	II:5289132-5289268	0	8.92213	0	ZK622.7
NR_051047	II:5226500-5226622	13.8068	52.3527	0.263727	C34F11.16
NR_051045	II:5214502-5225347	0	4.09238	0	C34F11.15
NR_051041	II:5179659-5187535	0	32.7353	0	C27D6.14
NR_051039	II:5142023-5142170	0	24.4132	0	F58A6.12
NR_051028	II:5049906-5053645	0	3.41561	0	F33G12.8
NR_051026	II:4972742-4988713	0	1.25005	0	T27F7.10
NR_051018	II:4905045-4911405	0	8.93229	0	R05F9.15
NR_051016	II:4818441-4818590	0	28.637	0	C33F10.18
NR_051011	II:4798263-4812074	0	6.51401	0	C33F10.22
NR_051012	II:4798263-4812074	0	1.34014	0	C33F10.23
NR_051004	II:4762702-4762956	0	4.13087	0	F26G1.14
NR_101681	II:4550198-4550416	0	1.18815	0	K07E1.2
NR_050935	II:2443292-4279119	0	2.50366	0	B0454.12
NR_101671	II:2443292-4279119	0	17.3277	0	linc-10
NR_101662	II:1990692-1991488	0	1.78238	0	linc-46
NR_050787	II:162198-162345	0	12.2066	0	T25D3.5
NR_051946	II:14913789-15278800	3.10871	6.57732	0.472641	Y46E12BL.9
NR_051912	II:14151257-14819848	0	4.87612	0	K10H10.14
NR_002361	II:14151257-14819848	0	1.39687	0	dhs-8
NR_051891	II:14142851-14143725	7.15924	14.8619	0.481718	W03H9.2
NR_051879	II:14017868-14020849	7506.7	41376.8	0.181423	F01D5.14
NR_051840	II:13641469-14016863	0	4.2434	0	Y54G9A.14
NR_051845	II:13641469-14016863	0	1.53993	0	C01B9.7
NR_051863	II:13641469-14016863	0	10.8261	0	W02B8.8
NR_051877	II:13641469-14016863	0	1075.1	0	Y39G8B.11
NR_050840	II:1193993-1846789	0	5.56155	0	C13A10.5
NR_051772	II:11918254-13303998	0	24.887	0	W03C9.10
NR_051775	II:11918254-13303998	0	11.1093	0	Y57A10A.39
NR_051776	II:11918254-13303998	0	2.81407	0	Y57A10A.38
NR_051813	II:11918254-13303998	0	8.40452	0	Y38F1A.12
NR_051822	II:11918254-13303998	0	42.7455	0	F42G4.9
NR_051826	II:11918254-13303998	0	6.52184	0	W09H1.7
NR_101758	II:11918254-13303998	0	10.0422	0	Y17G7B.25
NR_101765	II:11918254-13303998	0	1.03195	0	Y46G5A.46
NR_051726	II:11547440-11549101	21.6834	75.6778	0.286523	F54D5.19
NR_051711	II:11492957-11493099	0	35.3662	0	B0334.17
NR_023953	II:11460245-11463937	0.000632428	3.23363	0.000195578	aars-1
NR_051702	II:11396332-11396487	0	5.55026	0	C05D12.11
NR_051697	II:11358121-11358248	0	22.5177	0	B0491.10
NR_051685	II:11268954-11271357	0	2311.69	0	C47G2.15
NR_051676	II:11222267-11226160	0	8.29231	0	T06D8.13
NR_051670	II:11203739-11220155	0	7.62669	0	F37H8.9
NR_051665	II:11166598-11167627	0	1.36638	0	K07C10.3
NR_051659	II:11111154-11111277	0	15.2066	0	C09H10.18
NR_051651	II:11058255-11089339	0	5.98236	0	F45E10.3
NR_051648	II:11013776-11013910	0	9.6198	0	F38A3.3
NR_051635	II:10968307-11011705	0	8.00832	0	C09D8.9
NR_051636	II:10968307-11011705	0	5.5569	0	C09D8.10
NR_051638	II:10968307-11011705	0	3.10301	0	C09D8.3
NR_051639	II:10968307-11011705	0	11.4605	0	C09D8.5
NR_051641	II:10968307-11011705	0	4.37915	0	C09D8.15
NR_051642	II:10968307-11011705	0	3.34994	0	C09D8.14
NR_051644	II:10968307-11011705	0	20.1301	0	C09D8.7
NR_051645	II:10968307-11011705	0	117.24	0	C09D8.8
NR_101744	II:10574572-10574762	0	2.13569	0	C06A1.12
NR_051610	II:10566537-10566645	0	33.7097	0	C06A1.11
NR_051603	II:10436064-10439745	0	1.07709	0	E04D5.7
NR_050781	II:104210-104435	0	6.36046	0	C50D2.11
NR_051600	II:10389685-10389896	0	1.34014	0	T09F3.6
NR_050780	II:103343-103475	0	10.395	0	C50D2.12
NR_051577	II:10087746-10087991	0	2.28485	0	C18D1.13
NR_051576	II:10084934-10085054	0	17.4981	0	C18D1.11
NR_050464	I:9942945-9943155	0	1.36413	0	Y106G6A.7
NR_050449	I:9858862-9859081	0	1.16851	0	K10C3.12
NR_050446	I:9854222-9854372	63.0678	156.259	0.403611	K10C3.10
NR_101607	I:9751171-9751323	0	25.7621	0	K02A11.12
NR_050406	I:9548230-9558023	0	1.36413	0	C36F7.24
NR_050407	I:9548230-9558023	0	6.30406	0	C36F7.19
NR_050401	I:9546779-9547052	0	2.20144	0	C36F7.16
NR_050399	I:9545179-9545398	0	1.16851	0	C36F7.23
NR_050394	I:9536836-9540876	0	2.70043	0	C41G7.13
NR_050386	I:9448533-9448660	0	10.4357	0	F46A9.10
NR_050377	I:9422557-9430578	0	3.22149	0	C17E4.15
NR_050370	I:9364767-9389974	0.964017	5.28589	0.182376	F16A11.5
NR_101597	I:9122515-9122685	0	21.2636	0	ZK858.10
NR_050353	I:9071669-9074660	0	200.965	0	T06D10.7
NR_050327	I:8677067-8681230	0	54.6537	0	K07A12.9
NR_050320	I:8608947-8609094	0	6.10331	0	F43G9.16
NR_050316	I:8517526-8526614	0	154.02	0	K02B12.12
NR_050311	I:8460220-8462788	0	108.111	0	D1081.17
NR_050310	I:8459033-8459324	0	1.51815	0	D1081.15
NR_101588	I:7952878-7953119	0	1.47301	0	linc-58
NR_050279	I:7951648-7952133	0.545934	2.17994	0.250435	T22C1.15
NR_050263	I:7544612-7544725	0	23.9114	0	H15M21.1
NR_050261	I:7475041-7475279	0	10.4517	0	T28F4.7
NR_101579	I:7372292-7372526	0	1.87226	0	linc-141
NR_101577	I:7152908-7156718	168.404	1215.12	0.13859	K07G5.7
NR_050236	I:7021293-7021583	0	2.61823	0	VF15C11L.1
NR_050230	I:6893301-6893446	0	13.028	0	C48B6.13
NR_050207	I:6608341-6608518	0	5.36058	0	D2092.13
NR_050205	I:6580238-6584461	0	16.3453	0	F48A9.4
NR_050204	I:6577275-6577477	0	7.20467	0	F57B10.18
NR_050196	I:6517575-6520880	1.97742	15.0147	0.131699	C55B7.13
NR_050189	I:6370030-6385086	0.248055	4.18142	0.0593231	ZC308.5
NR_050187	I:6342438-6356460	0	3.87699	0	K04F10.8
NR_101567	I:6342438-6356460	0	624.463	0	K04F10.9
NR_050176	I:6212138-6214577	0	1.20445	0	T08B2.14
NR_101566	I:6176381-6178011	0	12.7529	0	T09B4.22
NR_050170	I:6173000-6173141	0	7.45726	0	T09B4.17
NR_050166	I:6163381-6163601	0	1.14934	0	T09B4.19
NR_050157	I:6046951-6050389	0	53.0724	0	C27A12.11
NR_050141	I:5780983-5781132	0	5.72739	0	B0414.11
NR_050133	I:5583733-5597253	0	8.60196	0	M01E11.9
NR_050115	I:5357543-5357788	0	2.36846	0	F55A12.13
NR_049911	I:477705-836900	0	2.35456	0	Y65B4BL.12
NR_049922	I:477705-836900	0	2.2719	0	Y73A3A.1
NR_049923	I:477705-836900	0	6.73377	0	Y73A3A.2
NR_049927	I:477705-836900	8.34838	19.6901	0.423989	ZC123.7
NR_049929	I:477705-836900	6.1956	16.8602	0.367469	ZC123.9
NR_050084	I:4573621-5262993	0	1.92651	0	C10H11.12
NR_050086	I:4573621-5262993	0	128.32	0	C10H11.13
NR_050103	I:4573621-5262993	0	74.3234	0	Y110A7A.23
NR_050074	I:4481238-4508208	0	21.614	0	T01A4.6
NR_050058	I:4321095-4358873	0	44.6112	0	ZK973.15
NR_050053	I:4212662-4214263	0	13.905	0	C18E3.10
NR_002350	I:3119599-3600679	0	2.20643	0	W01B11.6b
NR_050026	I:3119599-3600679	8.06718	73.9464	0.109095	Y54E10A.24
NR_050027	I:3119599-3600679	2.58263	10.5019	0.24592	Y54E10A.25
NR_050028	I:3119599-3600679	0	2.94286	0	Y54E10A.26
NR_050029	I:3119599-3600679	0	16.0006	0	Y54E10A.27
NR_050037	I:3119599-3600679	0	30.3661	0	W05F2.9
NR_101539	I:3119599-3600679	0	18.3687	0	Y47G6A.36
NR_101513	I:263501-263618	0	221.656	0	T13E5.1
NR_049988	I:2571528-2967267	0	18.9324	0	F32B5.13
NR_049989	I:2571528-2967267	0	21.6651	0	F32B5.14
NR_050003	I:2571528-2967267	0	4.48426	0	W10C8.12
NR_050012	I:2571528-2967267	0	1.19195	0	Y71F9AL.19
NR_101531	I:2571528-2967267	0	9.83856	0	W10C8.17
NR_049978	I:2514167-2514312	0	1432.76	0	Y23H5B.13
NR_049972	I:2223353-2485383	0	10.2116	0	Y39G10AR.30
NR_049962	I:2069722-2070606	81.7712	691.707	0.118217	Y37E3.28
NR_101520	I:1693190-1693458	10.5013	27.5393	0.381321	Y71G12B.41
NR_049955	I:1686216-1691646	0	5.72739	0	Y71G12B.37
NR_101519	I:1444507-1444642	0	9.26191	0	F37F2.4
NR_050739	I:14200207-14566043	0	2.19725	0	F49B2.8
NR_101643	I:14027766-14028113	0	6.23573	0	linc-124
NR_101641	I:13652510-13652714	0	9.00965	0	linc-1
NR_101640	I:13470735-13470879	231.277	947.919	0.243984	Y48G10A.9
NR_049945	I:1278808-1279043	0	1.29691	0	Y48G8AR.7
NR_049946	I:1278808-1279043	0	16.0079	0	Y48G8AR.6
NR_050641	I:12287188-12289297	0	7.34106	0	F56H6.17
NR_002342	I:12232701-12235084	0	1.21979	0	F14B6.6
NR_101632	I:12215527-12216313	0	47.0432	0	linc-18
NR_101629	I:11676034-12087820	0	830.885	0	F58D5.11
NR_101623	I:11212417-11215083	0	1.52968	0	anr-40
NR_049901	I:111054-112227	0	94.9525	0	F53G12.17
NR_049899	I:110550-110771	0	1.11994	0	F53G12.16
NR_050526	I:10750486-10775039	0	111.714	0	R13H8.5
NR_050527	I:10750486-10775039	16.4549	47.5973	0.345711	R13H8.3
NR_050506	I:10497950-10498095	0	6.51401	0	F37D6.8
NR_050501	I:10407447-10407575	0	22.1592	0	F25D7.6
NR_050496	I:10398610-10398749	0	8.00028	0	F25D7.7
NR_050490	I:10264454-10279224	0	12.2261	0	T20F10.10
NR_050485	I:10235219-10235396	0	8.04087	0	Y106G6E.7
NR_050481	I:10103197-10103341	0	19.4807	0	B0379.10
NR_050479	I:10086521-10101916	0	2.812	0	B0379.9
NR_101612	I:10086521-10101916	0	333.678	0	B0379.12
NR_050476	I:10062207-10062342	0	9.26191	0	Y106G6C.1
NR_050473	I:10030173-10046158	0	112.392	0	F10G8.10
NR_050467	I:10001302-10001523	0	2.26124	0	C03C11.6
