# Supplementary material for: Analysis of the p53/CEP-1 regulated non-coding transcriptome in C. elegans by an NSR-seq strategy
Source: Protein Cell. 2014 May 21;5(10):770–82. doi: 10.1007/s13238-014-0071-y (PMC4180458; doi:10.1007/s13238-014-0071-y)
Supplement: Supplementary file 8 — Supplementary Table 8. The 19 cluster of CEP-1 repressed ncRNAs. (xls) (XLSX 17 kb) [file 13238_2014_71_MOESM8_ESM.xlsx]

## Sheet: Table S8
Supplementary Table 8. The 19 cluster of CEP-1 repressed ncRNAs
refseq_id	locus	N2_FPKM	cep-1(gk138)_FPKM	N2/UV_FPKM	cep-1(gk138)/UV_FPKM	Wormbase_id
NR_071507	X:7478421-7478605	0	0	2.28485	0	K08A8.4
NR_071497	X:7466268-7475242	0	0	3.93281	0	K08A8.25
NR_071498	X:7466268-7475242	0	0	40.3781	82.404	K08A8.10
NR_071499	X:7466268-7475242	0	0	3.5521	0	K08A8.12
NR_071502	X:7466268-7475242	0	0	2.28586	0	K08A8.7
NR_071486	X:7457416-7457557	0	0	7.45726	0	K08A8.21
NR_071484	X:7456870-7457012	0	0	7.20467	0	K08A8.28
NR_071461	X:7218418-7225996	0	0	7.62352	0	ZK867.14
NR_071456	X:7217048-7217190	0	0	7.20467	0	ZK867.11
NR_071454	X:7216419-7216564	0	0	6.51401	0	ZK867.22
NR_071452	X:7215497-7215639	0	0	7.20467	0	ZK867.17
NR_071448	X:7211657-7213849	0	0	7.20467	0	ZK867.5
NR_071200	X:5971654-5977814	0	0	64.8483	0	R07E4.8
NR_071201	X:5971654-5977814	0	0	63.4704	0	R07E4.9
NR_071202	X:5971654-5977814	0	0	24.0137	0	R07E4.7
NR_071405	X:6967455-6974816	0	0	2.45781	0	F01E11.9
NR_071409	X:6967455-6974816	0	0	6.7337	0	F01E11.12
NR_071402	X:6962759-6963023	0	0	5.89936	0	C16E9.26
NR_071399	X:6961254-6961625	0.466068	0	1.44765	0	C16E9.15
NR_071397	X:6960200-6960402	0	0	27.3742	0	C16E9.16
NR_071398	X:6960200-6960402	0	0	12.7529	0	C16E9.10
NR_071393	X:6956848-6957139	2.52102	0	5.65767	2.41212	C16E9.25
NR_071390	X:6952091-6952283	0	0	3.00416	0	C16E9.18
NR_071389	X:6951078-6951250	0	0	6.30406	0	C16E9.13
NR_071386	X:6949733-6949881	0	0	5.91124	0	C16E9.14
NR_071273	X:6240289-6240500	0	0	1.17258	0	C14F11.30
NR_071271	X:6235737-6235913	0	0.000910694	2.69808	0	C14F11.20
NR_071270	X:6224849-6225119	0	0	1.61069	0	C14F11.32
NR_071258	X:6217506-6217654	0	0	5.91124	0	C14F11.21
NR_071250	X:6207794-6207941	0	0	36.6198	0	C14F11.14
NR_071057	X:5479726-5484673	0	90.0083	261.805	215.257	C25F6.11
NR_071056	X:5478864-5479011	0	0	12.2066	0	C25F6.9
NR_071053	X:5477313-5477545	0	1.88538	9.89796	0	C25F6.16
NR_071046	X:5475097-5475359	0	0	2.55428	0	C25F6.12
NR_071047	X:5475097-5475359	0	0	1.74112	0	C25F6.10
NR_071045	X:5472653-5472799	0	9.69352	18.7178	0	C25F6.25
NR_070816	X:4088747-4088961	0	0	8.63814	0	T06F4.10
NR_070807	X:4072623-4072855	0	0	1.77605	0	T06F4.11
NR_070800	X:4057540-4071426	0	0	4.2872	0	T06F4.17
NR_070801	X:4057540-4071426	0	0	2.48092	0	T06F4.16
NR_070804	X:4057540-4071426	0	0	14.349	2.35949	T06F4.20
NR_070768	X:3867736-3868007	0	10.7115	5.52283	0	ZC64.9
NR_070766	X:3865002-3865143	0	103.597	74.5726	0	ZC64.16
NR_070765	X:3863277-3863394	0	0	40.6004	231.853	ZC64.11
NR_070762	X:3862495-3862789	0	0	3.62224	0	ZC64.14
NR_070763	X:3862495-3862789	0	0	87.7988	0	ZC64.15
NR_070759	X:3857970-3858106	0	0	29.6229	0	ZC64.8
NR_070758	X:3844199-3857724	0	0	33.2278	12.3261	ZC64.5
NR_070641	X:3196298-3199281	0	0	1.16851	0	F56E3.14
NR_070637	X:3190261-3190469	0	0	8.29234	0	F56E3.17
NR_070634	X:3183336-3183537	0	0	5.87659	0	F56E3.10
NR_070632	X:3179633-3179843	0	0	1.36413	0	F56E3.5
NR_070631	X:3178962-3179147	0	0	2.23513	0	F56E3.8
NR_070587	X:2918796-2923973	0	19.4453	16.654	0	F52B10.18
NR_070588	X:2918796-2923973	0	0	7.45726	0	F52B10.17
NR_070586	X:2907691-2907848	40.9972	56.0499	348.742	0	F52B10.19
NR_070584	X:2907279-2907424	0	0	13.028	0	F52B10.6
NR_070574	X:2885305-2885572	0	0	6.96371	0	F53B3.11
NR_070572	X:2866065-2871054	0	0	1.55072	0	F53B3.9
NR_072247	X:12180661-12180873	0	0	13.9272	0	F57G12.10
NR_072244	X:12179186-12179411	0	52.1832	5.25313	16.8812	F57G12.11
NR_072242	X:12175717-12175977	0	0	1.14934	0	F57G12.3
NR_072243	X:12175717-12175977	0	0	27.7566	0	F57G12.4
NR_072241	X:12175054-12175199	0	0	13.1707	0	F57G12.7
NR_072238	X:12168041-12168177	0	0	8.92213	0	F57G12.13
NR_072237	X:12161474-12161695	0	0	3.37849	0	F57G12.9
NR_068911	V:6465195-6487331	0	0	1.642	0	W01A11.14
NR_068915	V:6465195-6487331	0	0	7.72221	0	W01A11.19
NR_068916	V:6465195-6487331	0	0	29.2213	0	W01A11.13
NR_068921	V:6465195-6487331	0	0	2.41655	0	W01A11.10
NR_068913	V:6465195-6487331	18.9855	5.04045	55.5178	9.46304	W01A11.15
NR_068899	V:6374985-6375115	0	0	22.5185	0	F13H6.21
NR_068893	V:6356699-6361719	0	0	17.3403	0	F13H6.12
NR_068895	V:6356699-6361719	0	0	14.4093	0	F13H6.24
NR_068897	V:6356699-6361719	0	2.34073	5.38393	1.35011	F13H6.13
NR_068892	V:6355271-6355878	0	0	2.57012	0	F13H6.8
NR_068888	V:6354227-6354372	0	0	31.7864	0	F13H6.22
NR_068887	V:6353501-6353725	0	0	2.26124	0	F13H6.26
NR_068882	V:6348256-6348468	10.9535	116.604	65.203	41.0023	F13H6.19
NR_069499	V:11347089-11347292	0	0	4.42286	0	T02E9.16
NR_069496	V:11341811-11341997	0	0	4.37383	0	T02E9.19
NR_069494	V:11340028-11340248	0	0	1.14934	0	T02E9.12
NR_069491	V:11337852-11338054	0	0	1.58033	0	T02E9.18
NR_069488	V:11336040-11336344	0	0	2.00791	0	T02E9.21
NR_069421	V:11082580-11082719	0	0	48.0017	0	T04C12.29
NR_069418	V:11080360-11080601	0	0	1.14934	0	T04C12.25
NR_069417	V:11078839-11078984	0	0	6.51401	0	T04C12.28
NR_069420	V:11071988-11073220	0	0	3.9979	37.5076	T04C12.30
NR_069357	V:10726227-10726444	0	0	6.04138	0	T28B11.5
NR_069356	V:10724606-10725013	0	0	1.63471	0	T28B11.25
NR_069352	V:10723072-10723511	0.43027	0	1.09412	0	T28B11.16
NR_069348	V:10722677-10722819	0	0	7.20467	0	T28B11.9
NR_069347	V:10721403-10721553	0	0	5.55132	48.7503	T28B11.3
NR_069345	V:10720513-10720708	0	0	3.62396	0	T28B11.12
NR_069343	V:10719535-10719681	0	0	37.5975	0.00141729	T28B11.24
NR_069342	V:10718435-10718572	0	331.922	183.605	93.6179	T28B11.11
NR_069341	V:10716886-10717603	0	9.83299	2.09576	0	T28B11.7
NR_056090	IV:6996185-6996534	0	0	4.99929	0	ZK381.35
NR_056064	IV:6988821-6988973	0	0	6.30318	0	ZK381.59
NR_056062	IV:6988324-6988530	0	0	20.4727	0	ZK381.51
NR_056059	IV:6987424-6987574	0	0	5.55132	0	ZK381.60
NR_056055	IV:6979011-6986919	0	0	27.273	0	ZK381.43
NR_051282	II:6832794-6832938	0	0	23.4647	0	F31E8.19
NR_051276	II:6828056-6830394	0	0	1.52191	0	F31E8.10
NR_051277	II:6828056-6830394	0	3.68447	1.20849	0	F31E8.9
NR_051271	II:6827225-6827429	6.43998	0	16.9484	0	F31E8.13
NR_051270	II:6826720-6826868	0	0	5.91124	0	F31E8.12
NR_051635	II:10968307-11011705	0	0	8.00832	0	C09D8.9
NR_051636	II:10968307-11011705	0	0	5.5569	0	C09D8.10
NR_051638	II:10968307-11011705	0	0	3.10301	0	C09D8.3
NR_051639	II:10968307-11011705	0	0	11.4605	26.7418	C09D8.5
NR_051641	II:10968307-11011705	0	0	4.37915	0	C09D8.15
NR_051642	II:10968307-11011705	0	0	3.34994	0	C09D8.14
NR_051644	II:10968307-11011705	0	0	20.1301	0	C09D8.7
NR_051645	II:10968307-11011705	0	207.353	117.24	0	C09D8.8
