# Supplementary material for: Analysis of the p53/CEP-1 regulated non-coding transcriptome in C. elegans by an NSR-seq strategy
Source: Protein Cell. 2014 May 21;5(10):770–82. doi: 10.1007/s13238-014-0071-y (PMC4180458; doi:10.1007/s13238-014-0071-y)
Supplement: Supplementary file 9 — Supplementary Table 9. The CEP-1 activated and repressed ncRNAs in response to UV irradiation. (xls) (XLSX 31 kb) [file 13238_2014_71_MOESM9_ESM.xlsx]

## Sheet: Table S9
Supplementary Table 9. The CEP-1 activated ncRNAs in response to UV irradiation.
refseq_id	locus	N2/UV_FPKM	cep-1(gk138/UV)_FPKM	Ratio N2(UV)/cep-1(gk138)(UV)	Wormbase_id	Classification	binding site(number)	distance from TTS
NR_000646	V:16225673-16225860	1053.01	202.761	5.19336	F11A5.14	snRNA	1	125
NR_000125	I:11649492-11649683	29986.9	7095.27	4.22632	W04G5.11	snRNA	2	-908;125
NR_003483	V:19641447-19643992	336.428	14.2895	23.5437	Y43F8C.22	snoRNA	1	-1069
NR_003477	V:10350589-10352939	2764.36	1060.41	2.60688	K07C5.11	snoRNA	3	443;20;198
NR_003399	II:10560253-10563311	305.52	114.125	2.67706	C06A1.8	snoRNA	1	-1777
NR_023957	III:4757268-4759508	294.505	0	#DIV/0!	B0393.10	snoRNA
NR_023940	I:11604600-11611291	16.5834	0	#DIV/0!	C17D12.8	snoRNA
NR_003476	V:8221480-8223218	77.424	0	#DIV/0!	K07C11.12	snoRNA
NR_003418	II:8547139-8547269	832.64	62.6987	13.28	W01C9.6	snoRNA
NR_003383	I:5610610-5616383	129.874	30.3812	4.27481	F46F11.12	snoRNA
NR_003380	I:7091459-7094510	38.219	0	#DIV/0!	F22D6.16	snoRNA
NR_001477	I:3746-3909	10671.9	4106.75	2.59862	Y74C9A.6	snoRNA	1	-1025
NR_001499	IV:380017-4526957	15049.5	0	#DIV/0!	Y55F3BR.9	snoRNA
NR_002629	II:5844832-5844941	48.2318	0	#DIV/0!	sls-2.1	SL2 RNA
NR_002608	I:4172204-4172315	48.2318	0	#DIV/0!	sls-2.4	SL2 RNA
NR_071897	X:9931648-9931793	173.359	0	#DIV/0!	C17G1.13		1	-972
NR_102184	X:5466036-5466226	96.2129	3.57636	26.9025	C25F6.30
NR_102177	X:4222299-4222441	394.81	66.9342	5.89848	W01H2.11
NR_102157	X:1576037-2427499	82.0085	11.2526	7.28796	linc-6
NR_102151	X:1576037-2427499	446.717	0	#DIV/0!	C36C9.10
NR_102079	V:11917549-11924309	718.429	303.269	2.36895	R31.7
NR_071615	X:8001759-8001951	42.1618	3.48103	12.1119	F45E1.11		1	-479
NR_071608	X:7948516-7948743	6.81676	0	#DIV/0!	C14F5.8		1	-1240
NR_070358	X:772505-775205	35.579	0	#DIV/0!	T04G9.8		1	-51
NR_071556	X:7643829-7643996	25.4952	0	#DIV/0!	F26A10.8		2	-1776;-707
NR_071150	X:5812172-5812399	2.58944	0	#DIV/0!	F13D11.7		2	-316;-273
NR_101948	IV:9875667-9875888	66.9349	5.28075	12.6753	K07F5.21
NR_070978	X:5041303-5041463	1285.04	0	#DIV/0!	H13J03.1		1	-829
NR_070949	X:4812795-4813074	9.15619	0	#DIV/0!	R08E3.5		2	-1846;298
NR_101854	III:11087760-12231998	1.98264	0.225023	8.81083	linc-76
NR_101828	III:6450989-6452298	5.71619	0	#DIV/0!	anr-1
NR_101818	III:5267151-5267273	367.254	0	#DIV/0!	ZC395.12
NR_070909	X:4554667-4558858	3.34188	0	#DIV/0!	C05E11.12		1	-837
NR_101750	II:11535204-11538715	1271.78	104.388	12.1832	Y62F5A.16
NR_070879	X:4434632-4434758	764.794	0	#DIV/0!	F15A8.14		1	-1765
NR_070776	X:3899224-3899388	104.202	0	#DIV/0!	F47F2.8		1	-1700
NR_101672	II:2443292-4279119	7.01711	2.41513	2.90548	linc-11
NR_070766	X:3865002-3865143	103.597	0	#DIV/0!	ZC64.16		1	22
NR_070726	X:3738600-3738868	18.9973	0	#DIV/0!	T14G12.10		1	200
NR_101614	I:10436253-10436835	88.5195	0	#DIV/0!	rpl-30
NR_070587	X:2918796-2923973	19.4453	0	#DIV/0!	F52B10.18		1	-1691
NR_101553	I:4573621-5262993	2.84186	1.26663	2.24364	linc-91
NR_101548	I:4295024-4296742	3.48235	0	#DIV/0!	linc-85
NR_101547	I:4137797-4138946	185.304	0	#DIV/0!	E01A2.11
NR_101543	I:3870643-3871269	4.62321	1.09566	4.21957	linc-63
NR_070586	X:2907691-2907848	56.0499	0	#DIV/0!	F52B10.19		1	-698
NR_072763	X:15526749-15526953	14.3908	0	#DIV/0!	H30A04.3
NR_072734	X:15380545-15380720	582.511	0	#DIV/0!	F47C8.7
NR_072729	X:15342146-15342288	13.894	0	#DIV/0!	Y15E3A.7
NR_072717	X:15286765-15298144	2.79132	0	#DIV/0!	C02D4.13
NR_072942	X:17203478-17203621	138.34	0	#DIV/0!	T08G2.4		1	-1560
NR_002425	X:15516678-15523217	1.16396	0.00614228	189.5	eat-20		2	-1984;-293
NR_072512	X:14200346-14200567	4.57467	0	#DIV/0!	C37E2.9
NR_072499	X:14047700-14047840	11.7148	0	#DIV/0!	C04C11.18
NR_072690	X:15220304-15220452	11.6037	0	#DIV/0!	H03A11.11		2	-621;253
NR_072265	X:12368374-12371344	40.8548	0	#DIV/0!	F19H6.9
NR_072546	X:14561322-14561611	3.01698	0	#DIV/0!	H01A20.4		1	-1296
NR_072225	X:12088384-12088522	16.9637	0	#DIV/0!	W03G11.9
NR_070386	X:1408831-1410648	4.83999	0	#DIV/0!	F19G12.12		1	-1812
NR_002412	X:14020520-14022246	1.15877	0	#DIV/0!	C04C11.1		1	-1191
NR_072302	X:12705543-12872396	17.607	0	#DIV/0!	F16H9.4		1	-971
NR_072048	X:10849507-10849793	9.32691	0	#DIV/0!	C05A9.10
NR_072011	X:10606127-10623963	6.16802	0	#DIV/0!	M79.9
NR_072008	X:10597591-10597761	443.125	0	#DIV/0!	M79.11
NR_072244	X:12179186-12179411	52.1832	16.8812	3.0912	F57G12.11		1	-140
NR_072151	X:11597801-11597948	126.126	28.1776	4.47611	F52D10.10		2	-1988;-706
NR_071860	X:9637774-9637863	574.022	0	#DIV/0!	F34H10.7
NR_071706	X:8476318-8476668	4.89497	0	#DIV/0!	T01B10.13
NR_102208	X:11484418-11484526	301.652	0	#DIV/0!	T25C12.11		1	-163
NR_072089	X:11132693-11132897	29.2694	0	#DIV/0!	R08B4.10		1	-1803
NR_071589	X:7848166-7861248	167.214	8.80267	18.9958	C54D2.11
NR_071566	X:7649502-7649717	15.344	0	#DIV/0!	F26A10.16
NR_071565	X:7649135-7649360	50.6184	0	#DIV/0!	F26A10.6
NR_072086	X:11129590-11129736	13.9817	0	#DIV/0!	R08B4.15		1	-1164
NR_071532	X:7586153-7594738	9.51047	2.95547	3.21792	F08C6.13
NR_071272	X:6235737-6235913	49.5635	0	#DIV/0!	C14F11.11
NR_072006	X:10594736-10595013	4.09123	0	#DIV/0!	M79.8		1	270
NR_071106	X:5699768-5700032	20.6655	0	#DIV/0!	W01C8.9
NR_071058	X:5479726-5484673	18.1233	4.69409	3.86088	C25F6.26
NR_071055	X:5478186-5478314	331.847	0	#DIV/0!	C25F6.17
NR_071053	X:5477313-5477545	1.88538	0	#DIV/0!	C25F6.16
NR_071045	X:5472653-5472799	9.69352	0	#DIV/0!	C25F6.25
NR_071005	X:5195516-5195800	12.3132	0.743291	16.5658	T03G11.17
NR_069217	V:9703025-9707311	13.9736	5.31486	2.62916	xbx-6		1	81
NR_070973	X:4972884-4997548	299.039	23.3008	12.8339	ZC8.7
NR_069191	V:9424584-9424743	163.534	58.7635	2.78292	F36D4.11		1	-1703
NR_102045	V:8615599-8615733	316.142	125.929	2.51048	F41E6.18		1	-1508
NR_102038	V:7731614-7916456	11.5394	3.55364	3.24721	anr-36		1	-1889
NR_070812	X:4078212-4081022	8.93764	0	#DIV/0!	T06F4.21
NR_070795	X:3976826-3977046	33.9958	1.94135	17.5114	C16B8.13
NR_070789	X:3961909-3966374	186.355	18.2804	10.1943	C16B8.10
NR_068882	V:6348256-6348468	116.604	41.0023	2.84384	F13H6.19		1	-361
NR_070768	X:3867736-3868007	10.7115	0	#DIV/0!	ZC64.9
NR_068863	V:5805792-6326176	112.532	0	#DIV/0!	K08B12.13		1	-1712
NR_070749	X:3817931-3826896	1.50485	0	#DIV/0!	K03C7.14
NR_070748	X:3817931-3826896	1.28006	0	#DIV/0!	K03C7.10
NR_068854	V:5805792-6326176	1.34406	0	#DIV/0!	W06H8.13		2	-1764;157
NR_070700	X:3469463-3469753	44.5184	18.368	2.42369	ZK377.4
NR_070695	X:3452483-3465830	16.7153	0	#DIV/0!	ZK377.9
NR_070681	X:3333994-3347014	35.7306	0	#DIV/0!	F11D5.31
NR_002678	V:5805792-6326176	87.2145	27.7781	3.13969	W06H8.5		1	-968
NR_070568	X:2772072-2798764	1.73339	0	#DIV/0!	C14A11.10
NR_070476	X:1576037-2427499	43.4545	14.4797	3.00106	T01B6.8
NR_070038	V:15498717-15511207	328.789	103.03	3.1912	C06B8.13		1	-358
NR_070328	X:433895-434078	8.8901	0	#DIV/0!	ZK1193.8
NR_070290	V:20515767-20517658	6.01677	9.21e-05	65328.7	Y38H6C.9
NR_070233	V:19131575-19444897	4521.07	0	#DIV/0!	Y43F8A.9
NR_070003	V:14829573-14847290	30.8968	0	#DIV/0!	W06A7.8		2	-1213;174
NR_070023	V:15065110-15065509	6.65685	0	#DIV/0!	C25D7.17
NR_070002	V:14829573-14847290	16.7042	1.5998	10.4414	W06A7.6		2	-1694;-988
NR_069975	V:14507364-14507511	256.838	55.4136	4.63493	R02D5.20		1	-1185
NR_069971	V:14505828-14506013	3.49844	0	#DIV/0!	R02D5.21		1	351
NR_069967	V:14499195-14499289	1266.8	0	#DIV/0!	R02D5.18		1	-1637
NR_069899	V:13603561-13606676	5.82553	0.0275254	211.642	fmo-4		1	-407
NR_069895	V:13575962-13576159	5.83559	0	#DIV/0!	C50B8.7		1	162
NR_003178	V:12793088-12795285	2.55985	0.353681	7.23774	ugt-4		1	-1159
NR_069888	V:13406905-13408034	34.8611	14.3484	2.42962	F53F1.14
NR_069856	V:13154766-13154907	28.3317	0	#DIV/0!	K03H4.7
NR_069690	V:12192251-12194141	4.98299	0.675328	7.37862	rnp-1
NR_069687	V:12166682-12167730	1.8197	0	#DIV/0!	ZK863.10		2	-1080;476
NR_069653	V:11953680-11953937	107.371	12.2289	8.7801	F58H1.20		1	-131
NR_069643	V:11917549-11924309	20.649	0	#DIV/0!	R31.5
NR_003172	V:11933954-11934963	17.4151	0.000774525	22484.9	F58H1.3		1	-1011
NR_069619	V:11770509-11773473	1.7926	0.604812	2.9639	F55A11.4		1	-1816
NR_069592	V:11675939-11684832	350.128	0	#DIV/0!	F46F3.20
NR_069587	V:11675063-11675336	20.4592	0	#DIV/0!	F46F3.6
NR_069603	V:11706223-11706787	11.2599	0	#DIV/0!	W05E10.15		1	-925
NR_102072	V:11433158-11433394	35.3455	0	#DIV/0!	T26H10.10		1	-211
NR_069524	V:11426584-11426760	38.9536	0	#DIV/0!	T26H10.3		1	-1784
NR_069460	V:11201901-11216342	139.718	0	#DIV/0!	K10D6.19
NR_069467	V:11226438-11228667	3.50777	1.56053	2.24781	pqn-70		2	-703;-1581
NR_069342	V:10718435-10718572	331.922	93.6179	3.5455	T28B11.11
NR_069341	V:10716886-10717603	9.83299	0	#DIV/0!	T28B11.7
NR_069337	V:10715849-10716200	6.40419	0	#DIV/0!	T28B11.18
NR_069274	V:10332262-10332509	1.10781	0	#DIV/0!	K07C5.15
NR_069219	V:9730985-9731282	9.75857	0	#DIV/0!	F40F9.15
NR_069464	V:11201901-11216342	683.811	179.084	3.81838	K10D6.24		1	-22
NR_069200	V:9550036-9550180	80.7599	0	#DIV/0!	C50F4.17
NR_069346	V:10721118-10721402	56.3576	14.692	3.83594	T28B11.10		1	259
NR_069140	V:8947786-8955390	130.173	29.1778	4.46137	T19A5.11
NR_069113	V:8796605-8796904	11.1984	5.12811	2.18373	C01B7.10
NR_069112	V:8796343-8796533	134.788	48.0512	2.80509	C01B7.9
NR_069030	V:7731614-7916456	195.42	51.6544	3.78322	T05B11.12
NR_068920	V:6465195-6487331	1538.47	0	#DIV/0!	W01A11.16
NR_056268	IV:8009447-8009657	70.8782	6.53795	10.841	Y42H9B.9		1	-365
NR_056264	IV:7991837-8004027	8.09752	0.674483	12.0055	Y42H9B.8		1	134
NR_068851	V:5805792-6326176	2.69907	0	#DIV/0!	W06H8.10
NR_068830	V:5805792-6326176	373.085	0	#DIV/0!	F29G9.13
NR_068731	V:5226557-5226936	181.049	68.5544	2.64095	Y49G5B.6
NR_066418	IV:15737504-16675910	21.1409	0	#DIV/0!	Y65A5A.25
NR_063183	IV:15514509-15521219	1.57968	0.426663	3.70241	Y73F8A.32b
NR_056068	IV:6991053-6991230	30.4815	0	#DIV/0!	ZK381.34		1	-468
NR_057186	IV:13709237-13709396	1017.21	157.807	6.44591	F52D4.1
NR_056785	IV:12201915-12202282	1.24793	0	#DIV/0!	F35G2.14
NR_053542	IV:5093496-5103260	1589.56	654.554	2.42846	C02B10.74		1	-736
NR_056704	IV:11779264-11792518	450.834	0	#DIV/0!	H01G02.6
NR_101885	IV:380017-4526957	7371.49	0	#DIV/0!	Y41D4B.33		1	-1257
NR_056693	IV:11715059-11728967	92.1192	0	#DIV/0!	K01A6.17
NR_056669	IV:11568387-11568725	6.86738	0.946803	7.25323	F12F6.15
NR_101878	IV:380017-4526957	42.818	0	#DIV/0!	C05G6.6		1	125
NR_101993	IV:15737504-16675910	1.85243	0	#DIV/0!	Y51H4A.939		1	-515
NR_060735	IV:14761835-14765366	1255.86	174.532	7.19559	Y57G11C.1140		1	75
NR_056354	IV:9105181-9107324	3.27535	0.550638	5.94828	fem-3
NR_056342	IV:8993129-9000674	420.542	61.3371	6.85624	C53B4.12
NR_024305	IV:14326913-14327087	377.689	151.419	2.49433	Y67A10A.14		1	-958
NR_003162	IV:13750303-13770319	3.21951	1.14155	2.8203	sorb-1		1	-1661
NR_056133	IV:7236427-7236638	99.5795	13.6049	7.31938	D2024.15
NR_056710	IV:11814308-11819406	358.221	88.5853	4.0438	M117.9		1	-789
NR_055809	IV:6500911-6501043	341.071	0	#DIV/0!	Y73B6BL.282
NR_055305	IV:6095398-6110098	10.5516	0	#DIV/0!	K08B4.41
NR_055055	IV:5974000-5974242	1.52234	0	#DIV/0!	B0350.84
NR_055003	IV:5957189-5957324	18.7522	0	#DIV/0!	K02B2.36
NR_056700	IV:11779264-11792518	1.27164	0	#DIV/0!	H01G02.8		2	-1744;-1406
NR_053032	IV:380017-4526957	74.2639	0	#DIV/0!	Y67D8A.7
NR_052833	III:13527737-13527926	285.668	123.389	2.31518	Y76A2B.9
NR_052812	III:12688206-12697284	1.76143	0.277652	6.34402	Y111B2A.29
NR_052780	III:11087760-12231998	3.79289	0	#DIV/0!	Y56A3A.39
NR_052733	III:11087760-12231998	28.9101	0	#DIV/0!	T28D6.12
NR_052717	III:10812204-10816692	1080.84	481.273	2.24579	K11D9.5
NR_052697	III:10506056-10506710	9.0275	0	#DIV/0!	F43D9.8
NR_052679	III:9963224-10405126	2.32733	1.12426	2.0701	K08E5.1a
NR_052663	III:9963224-10405126	2.79612	0	#DIV/0!	R10E12.11
NR_101951	IV:10324966-10350189	25.8983	0	#DIV/0!	K11E8.7		1	-332
NR_056514	IV:10183920-10194380	24.4058	0	#DIV/0!	K04D7.15		2	-173;-1436
NR_056513	IV:10183920-10194380	3.6908	0	#DIV/0!	K04D7.12		1	-910
NR_052343	III:5964534-5964664	302.671	0	#DIV/0!	F25B5.8
NR_056511	IV:10175115-10175349	2.67676	0	#DIV/0!	K04D7.8		1	-608
NR_052275	III:4666817-4667201	6.34036	0	#DIV/0!	T23F11.9
NR_052634	III:9699894-9709772	14.5038	0	#DIV/0!	C07A9.16		1	384
NR_052238	III:4378877-4379170	9.04553	0	#DIV/0!	B0284.6
NR_052237	III:4367946-4370070	45.402	16.2721	2.79017	B0285.12
NR_052511	III:8279027-8305491	143.199	8.96784	15.9681	F10E9.21		1	-1138
NR_052397	III:6802739-6815715	50.1495	0	#DIV/0!	F28F5.8		2	-409;-1689
NR_052078	III:919686-1430653	53.1113	0	#DIV/0!	Y82E9BR.27
NR_052074	III:919686-1430653	26.371	0	#DIV/0!	Y119D3B.25
NR_052308	III:5211178-5211477	697.458	326.352	2.13713	ZC155.8		1	346
NR_101815	III:5009839-5010028	54.1092	20.4685	2.64354	R144.18		1	-634
NR_051754	II:11790678-11796879	6.55854	0	#DIV/0!	F43G6.14
NR_051668	II:11198923-11199133	6.19686	0	#DIV/0!	F37H8.11
NR_052257	III:4520425-4536628	12.0194	0	#DIV/0!	F25F2.3		1	-266
NR_052235	III:4356654-4364564	216.179	41.0415	5.26733	B0285.15		2	401;-541
NR_052201	III:3720276-3723576	5.07857	2.33133	2.1784	C14B1.7		2	262;-1570
NR_051604	II:10502572-10503112	1.3208	0	#DIV/0!	F59B10.7
NR_002644	III:2650840-2651554	3.61867	0.341871	10.5849	H19M22.4		1	199
NR_101737	II:9618561-9624092	2.21001	0	#DIV/0!	T15H9.8		2	-1184;-1719
NR_051501	II:9038782-9039070	14.4895	0	#DIV/0!	F37B12.11		1	-1205
NR_051479	II:8896799-8908019	8.51199	0.320649	26.5461	B0457.19
NR_051480	II:8896799-8908019	142.023	32.8706	4.32067	B0457.16		1	-1149
NR_051472	II:8893305-8893866	3.51554	0.0410017	85.7413	B0457.12
NR_051399	II:7892591-7892806	46.9014	9.55508	4.90853	ZK675.7
NR_051397	II:7888164-7888385	2.24969	0	#DIV/0!	T01H3.9
NR_051377	II:7806151-7806308	160.243	0	#DIV/0!	T05A6.10
NR_051304	II:6967920-6970524	94.6983	0	#DIV/0!	C15F1.14
NR_051478	II:8896799-8908019	186.971	0	#DIV/0!	B0457.9		1	-439
NR_051220	II:6186584-6498508	19.0433	0	#DIV/0!	K06A1.8
NR_051139	II:5966716-5966992	27.9634	0	#DIV/0!	B0034.8
NR_051118	II:5880104-5880469	183.145	0	#DIV/0!	F55C12.13
NR_101728	II:8819736-8820079	11.4431	0.492391	23.2399	linc-72		1	-910
NR_051277	II:6828056-6830394	3.68447	0	#DIV/0!	F31E8.9		2	-231;-483
NR_050837	II:1193993-1846789	7697.45	1589.96	4.84129	F56D12.10
NR_051056	II:5291019-5291307	12.2999	0	#DIV/0!	ZK622.9		1	-337
NR_051041	II:5179659-5187535	71.4709	0	#DIV/0!	C27D6.14		1	-992
NR_101671	II:2443292-4279119	27.5771	0	#DIV/0!	linc-10		1	-1988
NR_050473	I:10030173-10046158	329.886	11.5198	28.6364	F10G8.10
NR_051895	II:14151257-14819848	12.8348	0	#DIV/0!	Y48B6A.17		2	-1000;353
NR_050426	I:9734075-9734359	10.9803	5.01095	2.19126	C16C2.6
NR_050424	I:9731337-9731474	397.837	121.259	3.28089	C16C2.10
NR_050401	I:9546779-9547052	12.4452	1.00699	12.3588	C36F7.16
NR_051879	II:14017868-14020849	22709.8	407.219	55.768	F01D5.14		1	-396
NR_050330	I:8780257-8785379	265.407	80.349	3.30318	DY3.9
NR_051645	II:10968307-11011705	207.353	0	#DIV/0!	C09D8.8		1	-374
NR_050256	I:7290709-7290857	114.25	0	#DIV/0!	F13G3.14
NR_050217	I:6790700-6790839	13.5734	0	#DIV/0!	C37A2.9
NR_050189	I:6370030-6385086	6.82697	1.09401	6.24032	ZC308.5
NR_050177	I:6236213-6249446	15.9246	0	#DIV/0!	C48E7.14
NR_050148	I:5871396-5871515	110.287	0	#DIV/0!	C34G6.12
NR_051630	II:10959841-10960048	19.9181	0	#DIV/0!	R03D7.9		1	-964
NR_050058	I:4321095-4358873	287.002	0	#DIV/0!	ZK973.15
NR_050046	I:3745590-3748147	36.8489	0	#DIV/0!	Y8G1A.3
NR_050027	I:3119599-3600679	24.4971	5.06764	4.83403	Y54E10A.25
NR_050026	I:3119599-3600679	98.2041	39.338	2.49642	Y54E10A.24
NR_051606	II:10507189-10509759	15.1048	0	#DIV/0!	F59B10.10		3	184;-666;-1129
NR_049972	I:2223353-2485383	26.7733	5.00775	5.34637	Y39G10AR.30
NR_024312	V:16258458-16260643	1.47513	0.427956	3.44692	nhr-218
NR_024308	IV:9092438-9094424	3.8399	1.70715	2.2493	lpl-1
NR_051573	II:10073405-10073683	25.6399	0.728061	35.2167	C18D1.20		1	-1587
NR_023939	I:7405036-7408124	8.12698	3.71174	2.18953	C15A11.7
NR_050463	I:9942312-9942748	2.85941	0.520311	5.49558	Y106G6A.6		2	-4;-1794
NR_050370	I:9364767-9389974	3.87215	1.91241	2.02475	F16A11.5		1	-1894
NR_050327	I:8677067-8681230	2255.3	0	#DIV/0!	K07A12.9		1	-426
NR_101574	I:6860393-6861996	3.98672	0	#DIV/0!	linc-53		1	-1489
NR_003173	V:11566866-11572945	6.80384	2.80754	2.42342	nhr-101
NR_050086	I:4573621-5262993	165.929	0	#DIV/0!	C10H11.13		2	-999;-1614
NR_003170	V:14009077-14011794	6.95191	1.87749	3.70277	F58E10.3
NR_050006	I:2571528-2967267	33.9973	0	#DIV/0!	W10C8.15		1	-1255
NR_049996	I:2571528-2967267	3.26894	0	#DIV/0!	Y71F9B.19		1	-295
NR_002345	I:15053780-15058751	4.81369	1.3177	3.6531	F31C3.6		1	-1702
NR_050641	I:12287188-12289297	92.0299	22.0382	4.17593	F56H6.17		2	70;-1490
NR_002385	IV:13239646-13240528	9.09398	4.30859	2.11066	rpl-12
NR_002379	III:10947340-10950866	2.43434	0.000120911	20133.3	strd-1
NR_002344	I:7088188-7090056	3.99296	1.44534	2.76264	nars-1
NR_050591	I:11628138-11628345	126.369	45.4307	2.78158	Y47H9A.5		2	452;71
NR_101616	I:10654442-10666866	3024.09	0	#DIV/0!	B0511.18		1	-1019
NR_000460	V:5597044-5597434	10.5263	1.10398	9.53486	CD4.10
NR_000290	IV:380017-4526957	4.07919	1.48236	2.75182	Y67D8C.12
NR_000284	IV:7498112-7501249	1146.13	0	#DIV/0!	yrn-1
NR_050500	I:10406118-10406262	109.091	0	#DIV/0!	F25D7.8		1	-205
NR_000052	I:3821670-3821992	50.2523	8.78858	5.71791	F53F10.7
