# Supplementary material for: Analysis of the p53/CEP-1 regulated non-coding transcriptome in C. elegans by an NSR-seq strategy
Source: Protein Cell. 2014 May 21;5(10):770–82. doi: 10.1007/s13238-014-0071-y (PMC4180458; doi:10.1007/s13238-014-0071-y)
Supplement: Supplementary file 10 — Supplementary Table 10. The CEP-1 repressed ncRNAs in response to UV irradiation. (xls) (XLSX 32 kb) [file 13238_2014_71_MOESM10_ESM.xlsx]

## Sheet: Table S10
Supplementary Table 10. The CEP-1 repressed ncRNAs in response to UV irradiation.
refseq_id	locus	N2/UV_FPKM	cep-1(gk138/UV)_FPKM	Ratio N2(UV)/cep-1(gk138)(UV)	Wormbase_id	Classification
NR_000588	V:11488267-11488411	12.0067	98.5545	0.121828	T11F9.16	snRNA
NR_000584	V:11391047-11391191	144.081	448.971	0.320914	K03B8.10	snRNA
NR_003445	IV:9001124-9002714	3559.17	8311.5	0.428222	C53D6.12	snRNA
NR_000347	IV:8993129-9000674	0	1550.66	0	C53B4.9	snRNA
NR_002662	IV:5261901-5262010	0	274.679	0	sls-2.12	SL2RNA
NR_000397	IV:14761835-14765366	0	435.378	0	Y57G11C.35	snRNA
NR_000376	IV:12773854-12787482	0	202.331	0	ZK897.3	snRNA
NR_003382	I:2571528-2967267	389.574	868.775	0.448418	F32B5.9	snRNA
NR_003446	IV:8926321-8929011	0	155.88	0	D1046.6	snoRNA
NR_003484	V:15190951-15191069	0	121.744	0	Y75B12B.12	snoRNA
NR_002675	V:10350589-10352939	17.4698	81.8134	0.213532	K07C5.10	snoRNA
NR_003447	IV:8378066-8379293	118.807	568.727	0.2089	D2096.14	snoRNA
NR_023966	IV:13237263-13239380	31.4672	172.623	0.182289	JC8.15	snoRNA
NR_003441	IV:11473603-11479203	0	101.316	0	C10C6.8	snoRNA
NR_003426	III:9715956-9720183	0	1929.64	0	C07A9.14	snoRNA
NR_023959	III:8164302-8172223	28.0211	316.606	0.0885046	C50C3.14	snoRNA
NR_003423	III:794735-794861	54.633	206.01	0.265196	B0412.7	snoRNA
NR_002634	III:794302-794663	0	644.311	0	B0412.6	snoRNA
NR_003424	III:7700552-7709400	8.26679	68.6645	0.120394	C03B8.5	snoRNA
NR_003428	III:5679280-5680099	39.4528	579.942	0.0680289	F54E7.10	snoRNA
NR_003438	III:13302900-13307072	0	142.867	0	Y43F4B.12	snoRNA
NR_003436	III:10969825-10981730	14338.7	39513.9	0.362877	W05B2.9	snoRNA
NR_003422	II:4941756-4943928	0	48.9448	0	ZK546.18	snoRNA
NR_003408	II:217316-220620	0	192.508	0	F48A11.7	snoRNA
NR_003420	II:14913789-15278800	1514.7	84829.3	0.0178559	Y53F4B.47	snoRNA
NR_003406	II:14017868-14020849	948.446	62751.5	0.0151143	F01D5.12	snoRNA
NR_023954	II:11918254-13303998	0	44.0514	0	Y46G5A.40	snoRNA
NR_003390	I:2514167-2514312	0	251.565	0	Y23H5B.10	snoRNA
NR_003393	I:2069722-2070606	0	201.664	0	Y37E3.22	snoRNA
NR_102198	X:9754535-9754677	55.7325	126.123	0.44189	T09B9.10
NR_071827	X:9303148-9303336	0	22.3116	0	B0416.9
NR_071811	X:9126089-9126239	0	34.3229	0	C25A11.9
NR_071745	X:8656507-8656705	0	12.1188	0	F12D9.12
NR_071686	X:8426380-8426589	0	14.0368	0	F08F1.20
NR_071673	X:8387903-8392521	11.6019	85.3265	0.135971	F41D9.8
NR_071674	X:8387903-8392521	1.19574	4.50945	0.265163	F41D9.11
NR_071655	X:8285343-8285567	0	5.42036	0	F13B9.9
NR_071650	X:8257685-8257831	0	52.7462	0	M60.11
NR_102193	X:8232384-8236255	0	73.6395	0	M60.15
NR_071619	X:8014988-8025365	0	21.0037	0	C34D10.3
NR_071534	X:7586153-7594738	0	11.921	0	F08C6.9
NR_071519	X:7528562-7532679	0	29.7697	0	F46C8.10
NR_071515	X:7524021-7524203	0	9.15736	0	F46C8.16
NR_071506	X:7466268-7475242	28.2485	162.297	0.174054	K08A8.30
NR_071498	X:7466268-7475242	0	82.404	0	K08A8.10
NR_071494	X:7463704-7464153	5.20317	13.1472	0.395763	K08A8.23
NR_071464	X:7218418-7225996	0	45.0328	0	ZK867.4
NR_071463	X:7218418-7225996	0	11.5891	0	ZK867.12
NR_071393	X:6956848-6957139	0	2.41212	0	C16E9.25
NR_071353	X:6743932-6744556	0	3.77681	0	R03E9.10
NR_071335	X:6684514-6690024	0	3.7234	0	F38B6.23
NR_071292	X:6402639-6402969	0	4.264	0	T22E5.8
NR_102185	X:6256736-6258935	0.906702	2.29941	0.394319	linc-103
NR_071244	X:6163430-6163633	0	2.93774	0	C34H3.7
NR_071211	X:6034706-6039423	0	4400.83	0	C09B8.10
NR_071192	X:5904397-5904525	0	107.681	0	H05L03.7
NR_071173	X:5859293-5859535	0	21.4068	0	F49E10.17
NR_071156	X:5816333-5816869	0.543444	2.76611	0.196465	F13D11.19
NR_071131	X:5766441-5770915	0	17.6096	0	C54H2.6
NR_071095	X:5662853-5663183	0	1.24827	0	T22B7.15
NR_071057	X:5479726-5484673	90.0083	215.257	0.418143	C25F6.11
NR_070920	X:4611011-4620396	0	3.52097	0	T13H2.6
NR_070867	X:4343932-4344220	0	3.39521	0	F14H12.9
NR_070804	X:4057540-4071426	0	2.35949	0	T06F4.20
NR_070765	X:3863277-3863394	0	231.853	0	ZC64.11
NR_070758	X:3844199-3857724	0	12.3261	0	ZC64.5
NR_070701	X:3470835-3470946	0	156.06	0	ZK377.11
NR_070672	X:3315336-3323953	0	1.77465	0	F11D5.24
NR_070622	X:3094428-3094558	0	72.2024	0	F52E4.12
NR_102141	X:194060-194282	0	12.5247	0	T08D2.11
NR_072954	X:17383524-17391477	10.9029	29.5764	0.368635	F10D7.8
NR_072953	X:17383524-17391477	0	346.763	0	F10D7.6
NR_072916	X:16767879-16770412	0	36.9857	0	C10E2.7
NR_102251	X:16698047-16698208	16.8287	55.4016	0.303758	F22H10.10
NR_102249	X:16507760-16522760	15.0861	31.4259	0.480053	linc-20
NR_072874	X:16445723-16445943	0	2.28637	0	F38E9.8
NR_072852	X:16363601-16363872	0	3.90377	0	W09B12.2
NR_070418	X:1576037-2427499	0	60.9275	0	ZC53.18
NR_102153	X:1576037-2427499	0	1.89843	0	linc-64
NR_102155	X:1576037-2427499	135.507	2480.35	0.0546322	C14E2.12
NR_102244	X:15637051-16290217	0.541792	2.85163	0.189994	linc-7
NR_072693	X:15223815-15223952	0	94.6163	0	H03A11.8
NR_072665	X:15131000-15131138	0	18.5188	0	R07D5.4
NR_072660	X:15107905-15108130	0	6.4173	0	F09B12.8
NR_072658	X:15076797-15077527	1.61361	14.1807	0.113789	H40L08.2c
NR_001529	X:1504126-1504837	0	16.0976	0	tts-1
NR_072627	X:14956489-14956717	0	12.0953	0	F45B8.18
NR_072544	X:14557358-14557698	0	3.90284	0	H01A20.2
NR_072538	X:14504260-14504448	0	13.4853	0	M163.17
NR_072439	X:13635589-13635739	0	32.8196	0	C40C9.12
NR_072421	X:13523125-13525740	7.90899	31.8431	0.248374	F18H3.6
NR_072378	X:13206193-13206339	0	267.136	0	R12H7.7
NR_072370	X:13196988-13197281	0	6.57999	0	F09D5.8
NR_072285	X:12629348-12629492	0	81.5503	0	R09A8.6
NR_072268	X:12399910-12413948	0	3.87308	0	F17E5.4
NR_072205	X:12042881-12049251	0	1.27175	0	B0198.3
NR_072200	X:12008908-12009043	0	110.388	0	W06B3.4
NR_102214	X:11991406-11991856	0	1.46589	0	linc-15
NR_072132	X:11465019-11465257	0	11.0576	0	T25C12.9
NR_072108	X:11247995-11248195	0	3.39269	0	C03A3.7
NR_072009	X:10597591-10597761	0	21.8448	0	M79.14
NR_072000	X:10590284-10593208	0	11.6536	0	F57C7.10
NR_071974	X:10431750-10431939	0	5.95003	0	ZC504.13
NR_102202	X:10303676-10303958	0	190.536	0	F41E7.20
NR_069186	V:9385536-9385745	0	12.1938	0	E02C12.16
NR_069185	V:9383803-9383946	0	10.8691	0	E02C12.15
NR_069167	V:9219320-9219511	0	29.1397	0	T18H9.10
NR_102048	V:9091426-9091603	22.6525	231.892	0.0976856	T27E4.22
NR_069144	V:9062856-9063119	0	1.04718	0	C25E10.14
NR_069139	V:8947786-8955390	8.10948	67.3824	0.12035	T19A5.12
NR_069110	V:8782969-8783367	0	1.3528	0	C01B7.14
NR_069099	V:8661506-8661765	4.36249	10.7367	0.406316	F28A12.9
NR_068980	V:6891176-6891350	23.3955	66.8928	0.349746	K11C4.8
NR_068976	V:6879460-6879856	0	38.9704	0	T19F4.5
NR_068950	V:6683732-6683946	0	2.46539	0	K11G9.10
NR_068917	V:6465195-6487331	0	2.60309	0	W01A11.12
NR_068886	V:6353501-6353725	0	6.65547	0	F13H6.25
NR_068805	V:5805792-6326176	78.8037	171.893	0.458446	F26F12.17
NR_068846	V:5805792-6326176	0	10.2332	0	F12F3.8
NR_068828	V:5805792-6326176	0	40.1554	0	C10F3.15
NR_068784	V:5704972-5705261	1.28451	13.4959	0.0951778	F25B4.11
NR_102023	V:5684871-5685679	0	2.43845	0	anr-6
NR_102021	V:5575436-5581325	0	63.4186	0	C18C4.17
NR_102137	V:20706538-20706667	0	45.2341	0	Y44A6C.3
NR_070289	V:20515767-20517658	0	6.38309	0	Y38H6C.9
NR_102131	V:20468409-20471449	0.00408167	59.4125	6.87005e-05	B0250.7
NR_070282	V:20392632-20407147	0.477301	2.90338	0.164395	F53H2.3
NR_070216	V:19131575-19444897	0	8.81996	0	Y39B6A.77
NR_070114	V:17555820-17726684	2.78374	8.19682	0.339612	Y6G8.2
NR_070107	V:17158652-17159320	0	13.8599	0	F40D4.16
NR_102097	V:15187964-15188065	0	98.8834	0	Y75B12B.16
NR_069983	V:14617666-14617786	23.4083	191.785	0.122055	F43D2.8
NR_069929	V:13966195-13966720	0.293408	9.13781	0.0321092	R10D12.18
NR_003169	V:13819343-13822357	2.82577	7.11679	0.397057	sel-10
NR_069912	V:13722233-13724861	14.469	93.3794	0.154949	F35E12.12
NR_069904	V:13658714-13658871	0	36.3147	0	H37A05.6
NR_069868	V:13221827-13222048	0	12.8689	0	F57B1.16
NR_069857	V:13155303-13175564	0	4.38527	0	K03H4.5
NR_102088	V:13130338-13130458	0	582.716	0	B0365.10
NR_003165	V:13083142-13089746	0.000137335	2.73658	5.01849e-05	C34B4.2
NR_003175	V:12952616-12953167	4.37902	26.0752	0.167938	pqn-68
NR_069826	V:12918169-12918751	0	1.10837	0	F54F3.5
NR_069820	V:12899058-12899247	0	16.9769	0	R90.11
NR_069814	V:12872031-12881463	0	25.8664	0	T07F10.9
NR_023976	V:12729499-12731702	0.0146134	8.40885	0.00173786	R11D1.10
NR_069776	V:12536509-12536621	0	239.455	0	F45D3.14
NR_024311	V:12063577-12065336	3.10982	6.71683	0.462989	pqn-53
NR_069673	V:12015432-12032054	0	1.2147	0	F10C2.10
NR_102080	V:12009631-12013383	0	5.85735	0	anr-15
NR_069658	V:11958048-11958305	0	11.9305	0	F58H1.14
NR_069607	V:11709815-11715809	0	34.8484	0	W05E10.10
NR_069590	V:11675939-11684832	0	2.46867	0	F46F3.21
NR_069579	V:11659539-11659763	0	4.90163	0	F46F3.11
NR_024309	V:11585168-11585339	48.6034	131.539	0.369498	F43A11.8
NR_069551	V:11500048-11500189	0	26.1711	0	C55A6.18
NR_069549	V:11483812-11483990	0	15.8441	0	T11F9.23
NR_069523	V:11415573-11419689	0	51.7501	0	K03B8.22
NR_069454	V:11199776-11199916	0	24.1831	0	K10D6.23
NR_069420	V:11071988-11073220	0	37.5076	0	T04C12.30
NR_102069	V:11053349-11053675	0.887217	14.9068	0.0595176	T04C12.32
NR_102061	V:10800827-10801043	0	69.0545	0	D1054.23
NR_069351	V:10723072-10723511	1.82577	4.18119	0.436663	T28B11.21
NR_069349	V:10722886-10723018	0	45.5214	0	T28B11.6
NR_069347	V:10721403-10721553	0	48.7503	0	T28B11.3
NR_069344	V:10719535-10719681	0	12.1482	0	T28B11.13
NR_069338	V:10715849-10716200	0	12.8046	0	T28B11.4
NR_069332	V:10681576-10681722	0	10.9141	0	F29F11.15
NR_069295	V:10490311-10490604	0	1.99535	0	C35A5.14
NR_069287	V:10459314-10464456	0	57.7196	0	F22E12.13
NR_102057	V:10276912-10277324	0	1.75331	0	linc-38
NR_056466	IV:9913016-9913302	0	1.09096	0	F25H8.18
NR_056385	IV:9366860-9366988	0	40.4144	0	C10C5.9
NR_056378	IV:9196790-9197089	0	7.12997	0	C46C2.12
NR_056344	IV:9001124-9002714	0	962.041	0	C53D6.18
NR_101937	IV:8628308-8629535	0.676146	3.83392	0.176359	linc-126
NR_056279	IV:8062712-8082744	0	12.5927	0	C18F3.11
NR_056275	IV:8058920-8059142	0	12.4235	0	C18F3.8
NR_056249	IV:7846624-7853904	0	13.2393	0	C06A6.13
NR_056153	IV:7311275-7311423	0	83.9075	0	F42C5.15
NR_056056	IV:6979011-6986919	5.6732	16.5906	0.341953	ZK381.47
NR_055937	IV:6757326-6761760	0	6.36491	0	H34C03.19
NR_055906	IV:6628361-6631723	1732.47	4887.76	0.354451	C01B10.46
NR_055597	IV:6364697-6364889	0	18.0863	0	Y73B6BL.281
NR_101924	IV:6354007-6357227	1.39488	6.3988	0.217991	linc-29
NR_055307	IV:6095398-6110098	0	47.3525	0	K08B4.42
NR_055088	IV:5975559-6004017	1.89744	45.5604	0.0416467	B0350.74
NR_101919	IV:5664699-5664923	0	5.99937	0	T19E7.29
NR_054413	IV:5651748-5660369	0	43.2283	0	T19E7.27
NR_101918	IV:5582027-5582249	0	35.9123	0	linc-50
NR_053947	IV:5388789-5389033	0	1.76616	0	F41H10.36
NR_053116	IV:4570685-4570955	0	3.83243	0	F28E10.8
NR_052995	IV:380017-4526957	0	1.15605	0	Y69A2AR.37
NR_053023	IV:380017-4526957	0	196.265	0	Y67D8C.15
NR_052914	IV:380017-4526957	0	158.171	0	Y55F3AR.4
NR_101882	IV:380017-4526957	0	188.847	0	Y55F3AM.23
NR_101894	IV:380017-4526957	0	400.397	0	Y54G2A.74
NR_101908	IV:380017-4526957	230.05	655.745	0.350822	W03B1.17
NR_053097	IV:380017-4526957	0	17.3242	0	M01H9.6
NR_101905	IV:380017-4526957	0	1.42096	0	linc-41
NR_101906	IV:380017-4526957	0	18.2308	0	linc-21
NR_102000	IV:17278918-17281140	510.346	1727.48	0.295428	F26D10.24
NR_068223	IV:17116842-17118499	9.86439	137.754	0.0716087	Y116A8C.466
NR_003160	IV:17100388-17103670	0	44.4161	0	Y116A8C.30
NR_065930	IV:15737504-16675910	0	2.67762	0	Y7A9A.79
NR_060951	IV:14869905-14870027	0	23.7807	0	Y57G11C.1136
NR_058154	IV:14033524-14034058	0	32.434	0	Y37A1B.335
NR_003156	IV:13952718-13963702	0	31.0083	0	C27H2.2
NR_056857	IV:12849490-13069847	0	7.995	0	K08D8.7
NR_056811	IV:12401185-12401735	0	9.1871	0	F28D1.20
NR_056787	IV:12203219-12207205	0	28.4455	0	F35G2.11
NR_056780	IV:12198678-12198825	0	47.5477	0	F35G2.16
NR_003454	IV:12123283-12124569	3.32972	12.9645	0.256834	aly-3
NR_056742	IV:11973620-12010850	0	110.456	0	ZK617.9
NR_056720	IV:11864516-11875613	0	7.90765	0	C29E6.13
NR_056714	IV:11821961-11822179	0	40.4546	0	M117.12
NR_056701	IV:11779264-11792518	0	3.31644	0	H01G02.11
NR_056683	IV:11692413-11692562	0	17.3421	0	ZK792.10
NR_056680	IV:11659542-11659643	0	777.156	0	ZK809.10
NR_101961	IV:11504746-11509543	0.216913	2.74585	0.0789967	twk-25
NR_056646	IV:11425712-11446616	0	3.72548	0	F22B3.17
NR_056610	IV:11111972-11112161	3.80544	10.4705	0.363444	T05E11.10
NR_056594	IV:10973694-10973918	0	3.71324	0	Y69E1A.10
NR_056533	IV:10422391-10422607	0	25.4169	0	F13B12.13
NR_056509	IV:10174365-10174581	0	11.7243	0	K04D7.9
NR_052655	III:9882614-9882839	0	4.89767	0	ZK757.8
NR_052651	III:9867782-9867910	0	14.5595	0	ZK757.7
NR_101845	III:9814536-9817029	0	29.1072	0	ZK632.18
NR_101789	III:919686-1430653	0	1.34092	0	linc-24
NR_003439	III:919686-1430653	2.49623	15.7759	0.158231	fbxa-50
NR_052583	III:9081191-9081324	0	14.6891	0	F02A9.8
NR_052580	III:9017442-9020764	0	16.8177	0	F59B2.17
NR_052567	III:8865174-8865273	0	471.158	0	K01F9.6
NR_101841	III:8797079-8797247	0	66.3107	0	F54F2.13
NR_052561	III:8776075-8777455	0	13.0832	0	K02D10.7
NR_101838	III:8467622-8467912	1.26784	5.73659	0.221009	C30C11.15
NR_101784	III:833426-833601	0	40.3696	0	K02F3.15
NR_101783	III:832975-833339	2.39365	47.3508	0.0505514	linc-37
NR_101835	III:8227782-8227965	0	4.49096	0	C02F5.15
NR_052492	III:8136412-8136562	0	77.708	0	C14B9.11
NR_052423	III:6981490-6981624	0	13.3502	0	F31E3.8
NR_101827	III:6353426-6365361	0	21.3564	0	C56G2.21
NR_101826	III:6353426-6365361	0	52.8105	0	C56G2.20
NR_052339	III:5876970-5878433	0	63.8572	0	F01F1.16
NR_052292	III:4899764-4899913	0	42.4454	0	F26F4.14
NR_052265	III:4596409-4612302	0	31.0177	0	F35G12.14
NR_052262	III:4552027-4552242	0	6.50847	0	M88.10
NR_052258	III:4520425-4536628	9.82515	20.7021	0.474597	F25F2.5
NR_052254	III:4492273-4498503	22.1181	315.365	0.0701349	C07G2.4
NR_052246	III:4454862-4455003	0	57.9423	0	F56F3.14
NR_052202	III:3740934-3741015	0	9998.84	0	F34D10.10
NR_052744	III:11087760-12231998	249.176	673.515	0.369964	Y47D3B.18
NR_052729	III:11087760-12231998	33.1667	92.5426	0.358394	W09D6.9
NR_052735	III:11087760-12231998	15.9628	59.7377	0.267215	T28D6.15
NR_052716	III:10805811-10810632	0	114.201	0	K11D9.7
NR_052696	III:10488014-10499861	0	10.357	0	F43D9.11
NR_051556	II:9800781-9802643	0	72.2228	0	T10B9.13
NR_051539	II:9466879-9468392	2.54061	10.4117	0.244015	R09D1.11
NR_051486	II:8951947-8952205	0	6.50299	0	T21B10.12
NR_051483	II:8942807-8947504	0	65.803	0	T21B10.9
NR_051470	II:8891462-8891798	0	1.50787	0	B0457.18
NR_051420	II:8174866-8177274	0	8.97253	0	T05C12.14
NR_051383	II:7814059-7814262	0	2.94661	0	T05A6.11
NR_051381	II:7812533-7812778	0	19.4069	0	T05A6.18
NR_051379	II:7809134-7809341	0	16.4075	0	T05A6.15
NR_051353	II:7625392-7625538	0	10.5275	0	R153.4
NR_051350	II:7623459-7623748	0	7.19972	0	R07G3.10
NR_051346	II:7611502-7614343	0	10.5577	0	R07G3.13
NR_051318	II:7460046-7463551	0	48.0235	0	D1022.15
NR_001482	II:7258328-7258769	0.277137	2.23991	0.123727	F32A5.9
NR_101705	II:6927573-6927762	0	34.2678	0	linc-35
NR_051279	II:6831800-6832092	3.04323	19.0069	0.160112	F31E8.18
NR_051274	II:6828056-6830394	0	10.4388	0	F31E8.16
NR_101703	II:6691932-6692026	0	1161.6	0	C18H9.12
NR_051208	II:6186584-6498508	0	1.97181	0	T25D10.6
NR_051196	II:6186584-6498508	0	48.057	0	C32D5.18
NR_051168	II:6170016-6170155	0	14.0962	0	F40H3.7
NR_051163	II:6136052-6156806	0	11.6315	0	F57F10.3
NR_051156	II:6120439-6120636	0	93.5521	0	C29H12.11
NR_051912	II:14151257-14819848	0	8.64978	0	K10H10.14
NR_051840	II:13641469-14016863	0	10.5122	0	Y54G9A.14
NR_051877	II:13641469-14016863	0	2643.6	0	Y39G8B.11
NR_051845	II:13641469-14016863	0	39.9812	0	C01B9.7
NR_051743	II:11743894-11747563	0	25.2964	0	F13D12.11
NR_051726	II:11547440-11549101	0	10.4303	0	F54D5.19
NR_051639	II:10968307-11011705	0	26.7418	0	C09D8.5
NR_051620	II:10720378-10729172	0	7.10551	0	mks-5
NR_051588	II:10300744-10302748	0	93.6388	0	clpp-1
NR_050446	I:9854222-9854372	66.4972	365.647	0.181862	K10C3.10
NR_050445	I:9853875-9854148	0	4.00597	0	K10C3.9
NR_050438	I:9788998-9789753	151.699	358.517	0.423129	F26E4.16
NR_050399	I:9545179-9545398	0	1.81841	0	C36F7.23
NR_050377	I:9422557-9430578	0	25.1798	0	C17E4.15
NR_050343	I:8987086-8987223	0	87.67	0	F32H2.13
NR_050316	I:8517526-8526614	0	66.8794	0	K02B12.12
NR_101588	I:7952878-7953119	0	24.038	0	linc-58
NR_101587	I:7859933-7860099	0	20.8753	0	R11A5.8
NR_101576	I:7135087-7139670	5.20747	17.2042	0.302686	K10D3.10
NR_050201	I:6554504-6554710	0	2.43098	0	F57B10.17
NR_101567	I:6342438-6356460	0	1176.7	0	K04F10.9
NR_050183	I:6285009-6287602	2.05772	63.274	0.0325208	C10G11.15
NR_050184	I:6285009-6287602	0	16.8347	0	C10G11.14
NR_101558	I:5825722-5825891	6.58453	48.8738	0.134725	C32F10.9
NR_050114	I:5345278-5345428	0	66.0357	0	F55A12.16
NR_050103	I:4573621-5262993	0	49.314	0	Y110A7A.23
NR_050029	I:3119599-3600679	0	111.481	0	Y54E10A.27
NR_049997	I:2571528-2967267	0	25.8227	0	Y71F9B.22
NR_101531	I:2571528-2967267	0	13.1477	0	W10C8.17
NR_049978	I:2514167-2514312	0	782.138	0	Y23H5B.13
NR_049962	I:2069722-2070606	232.029	639.172	0.363015	Y37E3.28
NR_101520	I:1693190-1693458	2.52047	30.2183	0.0834087	Y71G12B.41
NR_101643	I:14027766-14028113	0	3.14342	0	linc-124
NR_101638	I:13370672-13370807	0	13.3575	0	Y40B1A.6
NR_002342	I:12232701-12235084	0.455141	1.84762	0.246339	F14B6.6
NR_050634	I:11676034-12087820	0	10.5558	0	Y53C10A.23
NR_101625	I:11491279-11557782	0	23.4357	0	F32B4.12
NR_101624	I:11237808-11237972	0	32.1495	0	F46A8.13
NR_024288	I:10565254-10565432	51.4134	143.448	0.358411	F25H2.15
NR_050506	I:10497950-10498095	0	49.6565	0	F37D6.8
NR_050497	I:10398897-10399046	0	78.7522	0	F25D7.10
NR_050485	I:10235219-10235396	0	17.8481	0	Y106G6E.7
NR_050481	I:10103197-10103341	0	12.3424	0	B0379.10
NR_101612	I:10086521-10101916	0	302.719	0	B0379.12
