# Supplementary material for: Analysis of the p53/CEP-1 regulated non-coding transcriptome in C. elegans by an NSR-seq strategy
Source: Protein Cell. 2014 May 21;5(10):770–82. doi: 10.1007/s13238-014-0071-y (PMC4180458; doi:10.1007/s13238-014-0071-y)
Supplement: Supplementary file 11 — Supplementary Table 11. The 96 ncRNAs whose expression status shifted from repressed to activated in response to UV. (xls) (XLSX 12 kb) [file 13238_2014_71_MOESM11_ESM.xlsx]

## Sheet: Table S11
Supplementary Table 11. The 96 ncRNAs who status shifted from repressed to activated in response to UV.
refseq_id	locus	binding site(number)
NR_071897	X:9931648-9931793	1
NR_071615	X:8001759-8001951	1
NR_071589	X:7848166-7861248
NR_070358	X:772505-775205	1
NR_071532	X:7586153-7594738
NR_071053	X:5477313-5477545
NR_071045	X:5472653-5472799
NR_070978	X:5041303-5041463	1
NR_070973	X:4972884-4997548
NR_070949	X:4812795-4813074	2
NR_070795	X:3976826-3977046
NR_070768	X:3867736-3868007
NR_070766	X:3865002-3865143	1
NR_070749	X:3817931-3826896
NR_070587	X:2918796-2923973	1
NR_070586	X:2907691-2907848	1
NR_070568	X:2772072-2798764
NR_072942	X:17203478-17203621	1
NR_102157	X:1576037-2427499
NR_102151	X:1576037-2427499
NR_072512	X:14200346-14200567
NR_072244	X:12179186-12179411	1
NR_102208	X:11484418-11484526	1
NR_072089	X:11132693-11132897	1
NR_072048	X:10849507-10849793
NR_072011	X:10606127-10623963
NR_072008	X:10597591-10597761
NR_069191	V:9424584-9424743	1
NR_069140	V:8947786-8955390
NR_069113	V:8796605-8796904
NR_102045	V:8615599-8615733	1
NR_102038	V:7731614-7916456	1
NR_069030	V:7731614-7916456
NR_068882	V:6348256-6348468	1
NR_068863	V:5805792-6326176	1
NR_068854	V:5805792-6326176	2
NR_068830	V:5805792-6326176
NR_070290	V:20515767-20517658
NR_003483	V:19641447-19643992	1
NR_070023	V:15065110-15065509
NR_070002	V:14829573-14847290	2
NR_069975	V:14507364-14507511	1
NR_069895	V:13575962-13576159	1
NR_069888	V:13406905-13408034
NR_069687	V:12166682-12167730	2
NR_102079	V:11917549-11924309
NR_069592	V:11675939-11684832
NR_102072	V:11433158-11433394	1
NR_069342	V:10718435-10718572
NR_069341	V:10716886-10717603
NR_056342	IV:8993129-9000674
NR_056264	IV:7991837-8004027	1
NR_055809	IV:6500911-6501043
NR_055305	IV:6095398-6110098
NR_053032	IV:380017-4526957
NR_001499	IV:380017-4526957
NR_063183	IV:15514509-15521219
NR_002385	IV:13239646-13240528
NR_056710	IV:11814308-11819406	1
NR_056704	IV:11779264-11792518
NR_056693	IV:11715059-11728967
NR_056514	IV:10183920-10194380	2
NR_056511	IV:10175115-10175349	1
NR_052663	III:9963224-10405126
NR_052078	III:919686-1430653
NR_052074	III:919686-1430653
NR_052511	III:8279027-8305491	1
NR_052397	III:6802739-6815715	2
NR_101818	III:5267151-5267273
NR_023957	III:4757268-4759508
NR_052275	III:4666817-4667201
NR_052733	III:11087760-12231998
NR_101737	II:9618561-9624092	2
NR_051501	II:9038782-9039070	1
NR_051479	II:8896799-8908019
NR_051478	II:8896799-8908019	1
NR_051472	II:8893305-8893866
NR_101728	II:8819736-8820079	1
NR_051399	II:7892591-7892806
NR_051277	II:6828056-6830394	2
NR_051041	II:5179659-5187535	1
NR_101671	II:2443292-4279119	1
NR_051879	II:14017868-14020849	1
NR_051645	II:10968307-11011705	1
NR_050401	I:9546779-9547052
NR_050370	I:9364767-9389974	1
NR_050327	I:8677067-8681230	1
NR_050189	I:6370030-6385086
NR_003383	I:5610610-5616383
NR_050086	I:4573621-5262993	2
NR_050058	I:4321095-4358873
NR_050027	I:3119599-3600679
NR_050026	I:3119599-3600679
NR_049972	I:2223353-2485383
NR_050641	I:12287188-12289297	2
NR_050473	I:10030173-10046158
