# Supplementary material for: Analysis of the p53/CEP-1 regulated non-coding transcriptome in C. elegans by an NSR-seq strategy
Source: Protein Cell. 2014 May 21;5(10):770–82. doi: 10.1007/s13238-014-0071-y (PMC4180458; doi:10.1007/s13238-014-0071-y)
Supplement: Supplementary file 12 — Supplementary Table 12. All primers used in the quantitative RT-PCR (qRT-PCR) assays. (xls) (XLSX 11 kb) [file 13238_2014_71_MOESM12_ESM.xlsx]

## Sheet: Table S12
Supplementary Table 12. All primers used in the quantitative RT-PCR (qRT-PCR) assays.
yrn-1	TCGGTCCGAGTTTCATGGTC	AGCGGTCAAAGTAGTTTCAAGGT
zk355.8	CACCACATTTTGAATTCTTTTC	ACGCAATTAATCAAGTTTCG
tts-2	ATCAAAACGACAAAGAATTTCAAAC	AGTTGGGGGACATACTATAGTGGAA
tts-1	CAAGTAGTACCTAAGCCTAAACCTA	GGAGAGAAATGAGGTAAGGAAATTG
gar-1	ACTCTAGAAGGTGTAGTGAAATGGA	CGTCAGCAAACAATTTTTGTAAACT
tbg-1	ACGGAGGTGGTGCTGGAAATA	TTCCTCCAGAAACACTATGAGTAAA
F52D4.1	CAGTTCTCCAAGACGGACGG	ACGGGGAGCATTTTGTTAAGTC
2 of 19 cep-1 repressed cluster
cluster1
ZC64.16	TTTTCTTACGTTCGATTACGG	CTGCCATTTCATTTAATCACG
ZC64.11	AATCAACAAAACGAAATAAGAG	CTCGACAATCCACTATTCCTA
ZC64.14	CGTAAGAGTTGAGTCAAGTCAGCCA	ACTTGCGGCGCTAGGTGGATT
ZC64.15	ACTCTTACGTGACGCCTCTATT	TTTTCTCATTTTCCCCATTCT
ZC64.8	CAACTTCTAGGGTGGCTCATTTT	CGGCATGGATCAAGCGAAACG
cluster2
F57G12.10	GACCACCCGTATCGTGTAAAT	CGCTCACTCAGGCGCAAACCT
F57G12.3	ACGGCGCATCTATGAGACGAA	ATTGAGCGGGAGACGGGAAGG
F57G12.4	GATTGGACTGATGTGGCTGCTG	CCGTCTCCCGCTCAATATCTC
F57G12.7	CCGCTAGACCATTGAATCTTC	GTCCATCTGTTTTGTTTCTTTGT
F57G12.13	CCGCTAGACCATTGAATCTTC	GTCCATCTGTTTTGTTTCTTTGT
F57G12.9	CGGTTTTGTCAAGTCTTCAAT	GCTAACTTAAAGTTTCAGCAA
